# Supplementary material for: (E,E,E,E)-2,3,5,6-Tetra­kis{2-[4-(dimethyl­amino)­phen­yl]ethen­yl}pyrazine
Source: Acta Crystallogr Sect E Struct Rep Online. 2011 May 28;67(Pt 6):o1553. doi: 10.1107/S1600536811019714 (PMC3120474; doi:10.1107/S1600536811019714)
Supplement: Supplementary file 1 [file e-67-o1553-sup1.cif]

##############################################################################
#                                                                            #
# This CIF contains the data in a paper accepted for publication in          #
# Acta Crystallographica Section E. It conforms to the requirements of       #
# Notes for Authors for Acta Crystallographica Section E, and has been       #
# peer reviewed under the auspices of the IUCr Commission on Journals.       #
#                                                                            #
# Full details of the Crystallographic Information File format               #
# are given in the paper "The Crystallographic Information File (CIF):       #
# a New Standard Archive File for Crystallography" by S. R. Hall, F. H.      #
# Allen and I. D. Brown [Acta Cryst. (1991), A47, 655-685].                  #
#                                                                            #
# The current version of the core CIF dictionary is obtainable from          #
# ftp://ftp.iucr.org/pub/cif_core.dic.                                       #
#                                                                            #
# Software is freely available for graphical display of the structure(s)     #
# in this CIF. For information consult the CIF software page                 #
# http://www.iucr.org/resources/cif/software.                                #
#                                                                            #
# This file may be used for bona fide research purposes within the           #
# scientific community so long as proper attribution is given to the journal # 
# article from which it was obtained.                                        #
#                                                                            #
##############################################################################
data_I
_audit_creation_method     SHELXL-97
_chemical_name_systematic
;
(<i>E</i>,<i>E</i>,<i>E</i>,<i>E</i>)-2,3,5,6-Tetrakis{2-
[4-(dimethylamino)phenyl]ethenyl}pyrazine
;
_chemical_name_common     ?
_chemical_formula_moiety     'C44 H48 N6'
_chemical_formula_sum     'C44 H48 N6'
_chemical_formula_iupac     'C44 H48 N6'
_chemical_formula_weight     660.88
_chemical_melting_point     ?
_symmetry_cell_setting     monoclinic
_symmetry_space_group_name_H-M     'P 21/c'
_symmetry_space_group_name_Hall     '-P 2ybc'
loop_
    _symmetry_equiv_pos_as_xyz
    'x, y, z'
    '-x, y+1/2, -z+1/2'
    '-x, -y, -z'
    'x, -y-1/2, z-1/2'
_cell_length_a     10.763(2)
_cell_length_b     16.6751(19)
_cell_length_c     10.755(3)
_cell_angle_alpha     90.00
_cell_angle_beta     101.109(9)
_cell_angle_gamma     90.00
_cell_volume     1894.1(7)
_cell_formula_units_Z     2
_cell_measurement_reflns_used     3
_cell_measurement_theta_min     36
_cell_measurement_theta_max     47
_cell_measurement_temperature     193(2)
_exptl_crystal_description     needle
_exptl_crystal_colour     red
_exptl_crystal_size_max     0.30
_exptl_crystal_size_mid     0.20
_exptl_crystal_size_min     0.10
_exptl_crystal_density_diffrn     1.159
_exptl_crystal_density_meas     ?
_exptl_crystal_density_method     'not measured'
_exptl_crystal_F_000     708
_exptl_absorpt_coefficient_mu     0.531
_exptl_absorpt_correction_type     none
_exptl_absorpt_correction_T_min     .
_exptl_absorpt_correction_T_max     .
_exptl_special_details
;
^1^H-NMR (CDCl~3~, 400 MHz): \d (ppm) = 7.88 (d, ^3^J = 15.4 Hz, 4H, 2-H
ethenyl), 7.58 (d, ^3^J = 8.8 Hz, 8H, 2-H, 6-H phenyl), 7.38 (d, ^3^J = 15.4
Hz, 4H, 1-H ethenyl), 6.75 (d, ^3^J = 8.8 Hz, 8H, 3-H, 6-H phenyl), 3.03 (s,
24H, CH~3~). ^13^C-NMR (CDCl~3~, 75 MHz): \d (ppm) = 150.5 (C-4 phenyl), 144.8
(C-2, C-3, C-4, C-5 pyrazine), 134.8 (C-2 ethenyl), 128.6 (C-3, C-5 phenyl),
125.7 (C-1 phenyl), 118.5 (C-1 ethenyl), 112.2 (C-2, C-6 phenyl), 40.4
(CH~3~). FD-MS: m/z (g/mol) = 220.1 (1.3 %) [M^3+^], 330.2 (10.8 %) [M^2+^],
660.2 (100 %) [M^+^]. IR (ATR): \n = 2852, 1595, 1519, 1430, 1356, 1322, 1153,
965, 946, 799 cm^-1^. UV-Vis (CH~2~Cl~2~): \l~max~ = 448 nm, \e = 41446
cm^2^/mmol. Fluorescence (CH~2~Cl~2~): \l~max~ = 580 nm. HR-ESI-MS (g/mol):
Calcd. for C~44~H~48~N~6~: 660.3940, found: 660.3915.
;
_diffrn_ambient_temperature     193(2)
_diffrn_radiation_type     CuK\a
_diffrn_radiation_wavelength     1.54178
_diffrn_radiation_monochromator     graphite
_diffrn_measurement_device_type     'Enraf--Nonius CAD-4'
_diffrn_measurement_device     '\k-geometry diffractometer'
_diffrn_measurement_method     \w/2\q
_diffrn_detector_area_resol_mean     ?
_diffrn_reflns_number     3778
_diffrn_reflns_av_R_equivalents     0.0733
_diffrn_reflns_av_sigmaI/netI     0.0397
_diffrn_reflns_theta_min     4.19
_diffrn_reflns_theta_max     69.89
_diffrn_reflns_theta_full     69.89
_diffrn_measured_fraction_theta_max     1.000
_diffrn_measured_fraction_theta_full     1.000
_diffrn_reflns_limit_h_min     0
_diffrn_reflns_limit_h_max     13
_diffrn_reflns_limit_k_min     0
_diffrn_reflns_limit_k_max     20
_diffrn_reflns_limit_l_min     -13
_diffrn_reflns_limit_l_max     12
_diffrn_standards_number     3
_diffrn_standards_interval_count     ?
_diffrn_standards_interval_time     60
_diffrn_standards_decay_%     2
_refine_special_details
;
Refinement of <i>F</i>^2^ against ALL reflections. The weighted <i>R</i>-factor
<i>wR</i> and goodness of fit <i>S</i> are based on <i>F</i>^2^, conventional
<i>R</i>-factors <i>R</i> are based on <i>F</i>, with <i>F</i> set to zero for
negative <i>F</i>^2^. The threshold expression of <i>F</i>^2^ >
\s(<i>F</i>^2^) is used only for calculating <i>R</i>-factors(gt) <i>etc</i>.
and is not relevant to the choice of reflections for refinement.
<i>R</i>-factors based on <i>F</i>^2^ are statistically about twice as large
as those based on <i>F</i>, and <i>R</i>- factors based on ALL data will be
even larger.
;
_reflns_number_total     3584
_reflns_number_gt     2384
_reflns_threshold_expression     I>2\s(I)
_refine_ls_structure_factor_coef     Fsqd
_refine_ls_matrix_type     full
_refine_ls_R_factor_all     0.1198
_refine_ls_R_factor_gt     0.0808
_refine_ls_wR_factor_ref     0.2390
_refine_ls_wR_factor_obs     0.2131
_refine_ls_goodness_of_fit_ref     1.113
_refine_ls_restrained_S_all     1.113
_refine_ls_number_reflns     3584
_refine_ls_number_parameters     230
_refine_ls_number_restraints     0
_refine_ls_hydrogen_treatment     constr
_refine_ls_weighting_scheme     calc
_refine_ls_weighting_details
         'calc w=1/[\s^2^(Fo^2^)+(0.1104P)^2^+0.8327P] where P=(Fo^2^+2Fc^2^)/3'
_atom_sites_solution_hydrogens     geom
_atom_sites_solution_primary     direct
_atom_sites_solution_secondary     difmap
_refine_ls_shift/su_max     0.000
_refine_ls_shift/su_mean     0.000
_refine_diff_density_max     0.443
_refine_diff_density_min     -0.307
_refine_ls_extinction_method     none
_refine_ls_extinction_coef     ?
loop_
    _atom_type_symbol
    _atom_type_description
    _atom_type_scat_dispersion_real
    _atom_type_scat_dispersion_imag
    _atom_type_scat_source
    'C' 'C' 0.0181 0.0091
                         'International Tables Vol C Tables 4.2.6.8 and 6.1.1.4'
    'H' 'H' 0.0000 0.0000
                         'International Tables Vol C Tables 4.2.6.8 and 6.1.1.4'
    'N' 'N' 0.0311 0.0180
                         'International Tables Vol C Tables 4.2.6.8 and 6.1.1.4'
_computing_data_collection     '<i>CAD-4 Software</i> (Enraf--Nonius, 1989)'
_computing_cell_refinement     '<i>CAD-4 Software</i> (Enraf--Nonius, 1989)'
_computing_data_reduction     'CORINC (Dr\"ager & Gattow, 1971)'
_computing_structure_solution     'SIR97 (Altomare <i>et al.</i>, 1999)'
_computing_structure_refinement     'SHELXL97 (Sheldrick, 2008)'
_computing_molecular_graphics     'PLATON (Spek, 2009)'
_computing_publication_material     'PLATON (Spek, 2009)'
loop_
    _atom_site_type_symbol
    _atom_site_label
    _atom_site_fract_x
    _atom_site_fract_y
    _atom_site_fract_z
    _atom_site_U_iso_or_equiv
    _atom_site_adp_type
    _atom_site_calc_flag
    _atom_site_refinement_flags
    _atom_site_occupancy
    _atom_site_symmetry_multiplicity
    _atom_site_disorder_assembly
    _atom_site_disorder_group
    N N1 0.4285(2) 0.53184(16) 0.5798(2) 0.0526(7) Uani d . 1 1 . .
    C C2 0.4847(3) 0.57967(17) 0.5085(3) 0.0504(7) Uani d . 1 1 . .
    C C3 0.4652(3) 0.66661(19) 0.5238(3) 0.0550(8) Uani d . 1 1 . .
    H H3 0.5045 0.7023 0.4744 0.066 Uiso calc R 1 1 . .
    C C4 0.3983(3) 0.69750(19) 0.5996(3) 0.0546(8) Uani d . 1 1 . .
    H H4 0.3625 0.6602 0.6494 0.066 Uiso calc R 1 1 . .
    C C5 0.3701(3) 0.78186(17) 0.6194(3) 0.0476(7) Uani d . 1 1 . .
    C C6 0.2997(3) 0.80216(18) 0.7090(3) 0.0519(8) Uani d . 1 1 . .
    H H6 0.2713 0.7604 0.7568 0.062 Uiso calc R 1 1 . .
    C C7 0.2687(3) 0.87950(19) 0.7326(3) 0.0524(8) Uani d . 1 1 . .
    H H7 0.2196 0.8901 0.7953 0.063 Uiso calc R 1 1 . .
    C C8 0.3084(3) 0.94316(17) 0.6651(3) 0.0498(7) Uani d . 1 1 . .
    C C9 0.3792(3) 0.92395(18) 0.5729(3) 0.0548(8) Uani d . 1 1 . .
    H H9 0.4075 0.9656 0.5248 0.066 Uiso calc R 1 1 . .
    C C10 0.4085(3) 0.84511(18) 0.5509(3) 0.0504(7) Uani d . 1 1 . .
    H H10 0.4561 0.8337 0.4873 0.060 Uiso calc R 1 1 . .
    N N11 0.2801(3) 1.02172(16) 0.6882(3) 0.0671(8) Uani d . 1 1 . .
    C C12 0.3545(4) 1.08608(19) 0.6484(4) 0.0746(11) Uani d . 1 1 . .
    H H12A 0.4442 1.0776 0.6846 0.112 Uiso calc R 1 1 . .
    H H12B 0.3270 1.1375 0.6779 0.112 Uiso calc R 1 1 . .
    H H12C 0.3424 1.0866 0.5557 0.112 Uiso calc R 1 1 . .
    C C13 0.2042(3) 1.0400(2) 0.7805(4) 0.0731(11) Uani d . 1 1 . .
    H H13A 0.1276 1.0068 0.7649 0.110 Uiso calc R 1 1 . .
    H H13B 0.1804 1.0968 0.7742 0.110 Uiso calc R 1 1 . .
    H H13C 0.2528 1.0289 0.8656 0.110 Uiso calc R 1 1 . .
    C C14 0.4417(3) 0.45242(19) 0.5724(3) 0.0506(7) Uani d . 1 1 . .
    C C15 0.3762(3) 0.40327(19) 0.6534(3) 0.0556(8) Uani d . 1 1 . .
    H H15 0.3938 0.3474 0.6585 0.067 Uiso calc R 1 1 . .
    C C16 0.2959(3) 0.4313(2) 0.7183(3) 0.0564(8) Uani d . 1 1 . .
    H H16 0.2803 0.4874 0.7116 0.068 Uiso calc R 1 1 . .
    C C17 0.2262(3) 0.38681(18) 0.8010(3) 0.0490(7) Uani d . 1 1 . .
    C C18 0.1360(3) 0.4262(2) 0.8539(3) 0.0553(8) Uani d . 1 1 . .
    H H18 0.1227 0.4818 0.8370 0.066 Uiso calc R 1 1 . .
    C C19 0.0648(3) 0.3888(2) 0.9297(3) 0.0595(8) Uani d . 1 1 . .
    H H19 0.0029 0.4184 0.9625 0.071 Uiso calc R 1 1 . .
    C C20 0.0826(3) 0.3074(2) 0.9590(3) 0.0596(9) Uani d . 1 1 . .
    C C21 0.1750(3) 0.2668(2) 0.9072(3) 0.0590(8) Uani d . 1 1 . .
    H H21 0.1897 0.2114 0.9253 0.071 Uiso calc R 1 1 . .
    C C22 0.2444(3) 0.30536(19) 0.8310(3) 0.0546(8) Uani d . 1 1 . .
    H H22 0.3064 0.2761 0.7977 0.065 Uiso calc R 1 1 . .
    N N23 0.0169(3) 0.2693(2) 1.0401(4) 0.0948(12) Uani d . 1 1 . .
    C C24 0.0001(5) 0.1823(3) 1.0311(5) 0.1053(17) Uani d . 1 1 . .
    H H24A -0.0489 0.1683 0.9474 0.158 Uiso calc R 1 1 . .
    H H24B -0.0452 0.1640 1.0967 0.158 Uiso calc R 1 1 . .
    H H24C 0.0831 0.1562 1.0433 0.158 Uiso calc R 1 1 . .
    C C25 -0.0672(4) 0.3125(3) 1.1036(4) 0.0988(16) Uani d . 1 1 . .
    H H25A -0.0253 0.3612 1.1416 0.148 Uiso calc R 1 1 . .
    H H25B -0.0904 0.2787 1.1702 0.148 Uiso calc R 1 1 . .
    H H25C -0.1438 0.3271 1.0426 0.148 Uiso calc R 1 1 . .
loop_
    _atom_site_aniso_label
    _atom_site_aniso_U_11
    _atom_site_aniso_U_22
    _atom_site_aniso_U_33
    _atom_site_aniso_U_12
    _atom_site_aniso_U_13
    _atom_site_aniso_U_23
    N1 0.0507(14) 0.0585(16) 0.0480(14) -0.0022(12) 0.0079(12) -0.0034(12)
    C2 0.0549(17) 0.0391(16) 0.0507(17) -0.0038(13) -0.0061(14) 0.0016(13)
    C3 0.0572(18) 0.0496(18) 0.0590(19) -0.0042(14) 0.0131(15) 0.0023(15)
    C4 0.0517(17) 0.0487(18) 0.0616(19) 0.0010(13) 0.0068(15) -0.0002(15)
    C5 0.0466(15) 0.0420(15) 0.0532(17) -0.0028(12) 0.0071(13) -0.0003(13)
    C6 0.0524(17) 0.0450(17) 0.0604(19) -0.0010(13) 0.0163(15) 0.0080(14)
    C7 0.0548(17) 0.0517(17) 0.0539(18) 0.0016(14) 0.0189(14) -0.0023(14)
    C8 0.0513(17) 0.0402(16) 0.0555(17) 0.0021(13) 0.0045(14) -0.0014(13)
    C9 0.0589(18) 0.0446(17) 0.0617(19) -0.0071(14) 0.0134(15) 0.0078(14)
    C10 0.0514(17) 0.0476(17) 0.0551(18) -0.0031(13) 0.0179(14) -0.0038(14)
    N11 0.081(2) 0.0423(15) 0.078(2) 0.0051(13) 0.0160(17) -0.0054(14)
    C12 0.097(3) 0.0389(18) 0.079(2) -0.0035(17) -0.006(2) 0.0002(16)
    C13 0.068(2) 0.063(2) 0.083(3) 0.0145(17) 0.002(2) -0.0182(19)
    C14 0.0511(16) 0.0507(18) 0.0476(16) -0.0105(13) 0.0033(13) 0.0066(14)
    C15 0.0636(19) 0.0481(17) 0.0553(18) -0.0025(15) 0.0119(15) 0.0016(14)
    C16 0.0555(18) 0.0558(19) 0.0569(19) -0.0053(15) 0.0086(15) -0.0011(15)
    C17 0.0479(16) 0.0498(17) 0.0484(16) -0.0038(13) 0.0071(13) -0.0003(13)
    C18 0.0544(18) 0.0520(18) 0.0596(19) 0.0074(14) 0.0112(15) 0.0000(15)
    C19 0.0494(17) 0.071(2) 0.061(2) 0.0080(15) 0.0173(15) -0.0014(17)
    C20 0.0519(18) 0.073(2) 0.0561(19) -0.0061(16) 0.0153(15) 0.0104(17)
    C21 0.067(2) 0.0506(18) 0.061(2) -0.0041(15) 0.0174(17) 0.0063(15)
    C22 0.0586(18) 0.0529(18) 0.0558(18) 0.0003(14) 0.0200(15) -0.0054(14)
    N23 0.089(2) 0.107(3) 0.101(3) -0.005(2) 0.049(2) 0.031(2)
    C24 0.091(3) 0.110(4) 0.114(4) -0.020(3) 0.019(3) 0.057(3)
    C25 0.062(2) 0.168(5) 0.074(3) -0.008(3) 0.031(2) 0.013(3)
_geom_special_details
;
All e.s.d.'s (except the e.s.d. in the dihedral angle between two l.s. planes)
are estimated using the full covariance matrix. The cell e.s.d.'s are taken
into account individually in the estimation of e.s.d.'s in distances, angles
and torsion angles; correlations between e.s.d.'s in cell parameters are only
used when they are defined by crystal symmetry. An approximate (isotropic)
treatment of cell e.s.d.'s is used for estimating e.s.d.'s involving l.s.
planes.
;
loop_
    _geom_bond_atom_site_label_1
    _geom_bond_atom_site_label_2
    _geom_bond_site_symmetry_2
    _geom_bond_distance
    _geom_bond_publ_flag
    N1 C2 . 1.330(4) ?
    N1 C14 . 1.336(4) ?
    C2 C14 3_666 1.392(4) ?
    C2 C3 . 1.479(4) ?
    C3 C4 . 1.294(4) ?
    C3 H3 . 0.9500 ?
    C4 C5 . 1.463(4) ?
    C4 H4 . 0.9500 ?
    C5 C6 . 1.379(4) ?
    C5 C10 . 1.393(4) ?
    C6 C7 . 1.368(4) ?
    C6 H6 . 0.9500 ?
    C7 C8 . 1.399(4) ?
    C7 H7 . 0.9500 ?
    C8 N11 . 1.379(4) ?
    C8 C9 . 1.399(4) ?
    C9 C10 . 1.383(4) ?
    C9 H9 . 0.9500 ?
    C10 H10 . 0.9500 ?
    N11 C13 . 1.434(5) ?
    N11 C12 . 1.452(4) ?
    C12 H12A . 0.9800 ?
    C12 H12B . 0.9800 ?
    C12 H12C . 0.9800 ?
    C13 H13A . 0.9800 ?
    C13 H13B . 0.9800 ?
    C13 H13C . 0.9800 ?
    C14 C2 3_666 1.392(4) ?
    C14 C15 . 1.471(4) ?
    C15 C16 . 1.299(4) ?
    C15 H15 . 0.9500 ?
    C16 C17 . 1.470(4) ?
    C16 H16 . 0.9500 ?
    C17 C18 . 1.382(4) ?
    C17 C22 . 1.401(4) ?
    C18 C19 . 1.371(4) ?
    C18 H18 . 0.9500 ?
    C19 C20 . 1.398(5) ?
    C19 H19 . 0.9500 ?
    C20 N23 . 1.379(4) ?
    C20 C21 . 1.404(5) ?
    C21 C22 . 1.371(4) ?
    C21 H21 . 0.9500 ?
    C22 H22 . 0.9500 ?
    N23 C25 . 1.430(6) ?
    N23 C24 . 1.463(6) ?
    C24 H24A . 0.9800 ?
    C24 H24B . 0.9800 ?
    C24 H24C . 0.9800 ?
    C25 H25A . 0.9800 ?
    C25 H25B . 0.9800 ?
    C25 H25C . 0.9800 ?
loop_
    _geom_angle_atom_site_label_1
    _geom_angle_atom_site_label_2
    _geom_angle_atom_site_label_3
    _geom_angle_site_symmetry_1
    _geom_angle_site_symmetry_3
    _geom_angle
    _geom_angle_publ_flag
    C2 N1 C14 . . 119.6(3) ?
    N1 C2 C14 . 3_666 120.5(3) ?
    N1 C2 C3 . . 115.7(3) ?
    C14 C2 C3 3_666 . 123.8(3) ?
    C4 C3 C2 . . 124.6(3) ?
    C4 C3 H3 . . 117.7 ?
    C2 C3 H3 . . 117.7 ?
    C3 C4 C5 . . 129.1(3) ?
    C3 C4 H4 . . 115.5 ?
    C5 C4 H4 . . 115.5 ?
    C6 C5 C10 . . 116.2(3) ?
    C6 C5 C4 . . 119.7(3) ?
    C10 C5 C4 . . 124.1(3) ?
    C7 C6 C5 . . 123.2(3) ?
    C7 C6 H6 . . 118.4 ?
    C5 C6 H6 . . 118.4 ?
    C6 C7 C8 . . 120.6(3) ?
    C6 C7 H7 . . 119.7 ?
    C8 C7 H7 . . 119.7 ?
    N11 C8 C9 . . 121.0(3) ?
    N11 C8 C7 . . 121.8(3) ?
    C9 C8 C7 . . 117.2(3) ?
    C10 C9 C8 . . 120.8(3) ?
    C10 C9 H9 . . 119.6 ?
    C8 C9 H9 . . 119.6 ?
    C9 C10 C5 . . 122.0(3) ?
    C9 C10 H10 . . 119.0 ?
    C5 C10 H10 . . 119.0 ?
    C8 N11 C13 . . 120.2(3) ?
    C8 N11 C12 . . 119.7(3) ?
    C13 N11 C12 . . 117.8(3) ?
    N11 C12 H12A . . 109.5 ?
    N11 C12 H12B . . 109.5 ?
    H12A C12 H12B . . 109.5 ?
    N11 C12 H12C . . 109.5 ?
    H12A C12 H12C . . 109.5 ?
    H12B C12 H12C . . 109.5 ?
    N11 C13 H13A . . 109.5 ?
    N11 C13 H13B . . 109.5 ?
    H13A C13 H13B . . 109.5 ?
    N11 C13 H13C . . 109.5 ?
    H13A C13 H13C . . 109.5 ?
    H13B C13 H13C . . 109.5 ?
    N1 C14 C2 . 3_666 119.9(3) ?
    N1 C14 C15 . . 116.7(3) ?
    C2 C14 C15 3_666 . 123.5(3) ?
    C16 C15 C14 . . 124.2(3) ?
    C16 C15 H15 . . 117.9 ?
    C14 C15 H15 . . 117.9 ?
    C15 C16 C17 . . 127.9(3) ?
    C15 C16 H16 . . 116.1 ?
    C17 C16 H16 . . 116.1 ?
    C18 C17 C22 . . 116.4(3) ?
    C18 C17 C16 . . 119.3(3) ?
    C22 C17 C16 . . 124.3(3) ?
    C19 C18 C17 . . 123.0(3) ?
    C19 C18 H18 . . 118.5 ?
    C17 C18 H18 . . 118.5 ?
    C18 C19 C20 . . 120.5(3) ?
    C18 C19 H19 . . 119.7 ?
    C20 C19 H19 . . 119.7 ?
    N23 C20 C19 . . 121.7(3) ?
    N23 C20 C21 . . 121.2(3) ?
    C19 C20 C21 . . 117.1(3) ?
    C22 C21 C20 . . 121.3(3) ?
    C22 C21 H21 . . 119.3 ?
    C20 C21 H21 . . 119.3 ?
    C21 C22 C17 . . 121.6(3) ?
    C21 C22 H22 . . 119.2 ?
    C17 C22 H22 . . 119.2 ?
    C20 N23 C25 . . 121.3(4) ?
    C20 N23 C24 . . 119.2(4) ?
    C25 N23 C24 . . 116.7(4) ?
    N23 C24 H24A . . 109.5 ?
    N23 C24 H24B . . 109.5 ?
    H24A C24 H24B . . 109.5 ?
    N23 C24 H24C . . 109.5 ?
    H24A C24 H24C . . 109.5 ?
    H24B C24 H24C . . 109.5 ?
    N23 C25 H25A . . 109.5 ?
    N23 C25 H25B . . 109.5 ?
    H25A C25 H25B . . 109.5 ?
    N23 C25 H25C . . 109.5 ?
    H25A C25 H25C . . 109.5 ?
    H25B C25 H25C . . 109.5 ?
loop_
    _geom_torsion_atom_site_label_1
    _geom_torsion_atom_site_label_2
    _geom_torsion_atom_site_label_3
    _geom_torsion_atom_site_label_4
    _geom_torsion_site_symmetry_1
    _geom_torsion_site_symmetry_2
    _geom_torsion_site_symmetry_3
    _geom_torsion_site_symmetry_4
    _geom_torsion
    _geom_torsion_publ_flag
    C14 N1 C2 C14 . . . 3_666 -0.8(5) ?
    C14 N1 C2 C3 . . . . -179.7(3) ?
    N1 C2 C3 C4 . . . . -0.3(5) ?
    C14 C2 C3 C4 3_666 . . . -179.2(3) ?
    C2 C3 C4 C5 . . . . -178.2(3) ?
    C3 C4 C5 C6 . . . . -177.7(3) ?
    C3 C4 C5 C10 . . . . 3.4(5) ?
    C10 C5 C6 C7 . . . . -0.6(5) ?
    C4 C5 C6 C7 . . . . -179.5(3) ?
    C5 C6 C7 C8 . . . . -0.2(5) ?
    C6 C7 C8 N11 . . . . -179.0(3) ?
    C6 C7 C8 C9 . . . . 0.6(4) ?
    N11 C8 C9 C10 . . . . 179.3(3) ?
    C7 C8 C9 C10 . . . . -0.3(5) ?
    C8 C9 C10 C5 . . . . -0.5(5) ?
    C6 C5 C10 C9 . . . . 0.9(4) ?
    C4 C5 C10 C9 . . . . 179.8(3) ?
    C9 C8 N11 C13 . . . . 178.2(3) ?
    C7 C8 N11 C13 . . . . -2.2(5) ?
    C9 C8 N11 C12 . . . . -19.6(5) ?
    C7 C8 N11 C12 . . . . 160.1(3) ?
    C2 N1 C14 C2 . . . 3_666 0.7(5) ?
    C2 N1 C14 C15 . . . . -179.6(3) ?
    N1 C14 C15 C16 . . . . 8.6(5) ?
    C2 C14 C15 C16 3_666 . . . -171.8(3) ?
    C14 C15 C16 C17 . . . . 179.9(3) ?
    C15 C16 C17 C18 . . . . -174.4(3) ?
    C15 C16 C17 C22 . . . . 5.5(5) ?
    C22 C17 C18 C19 . . . . -1.4(5) ?
    C16 C17 C18 C19 . . . . 178.5(3) ?
    C17 C18 C19 C20 . . . . 1.1(5) ?
    C18 C19 C20 N23 . . . . 176.6(3) ?
    C18 C19 C20 C21 . . . . -0.3(5) ?
    N23 C20 C21 C22 . . . . -177.1(3) ?
    C19 C20 C21 C22 . . . . -0.2(5) ?
    C20 C21 C22 C17 . . . . -0.2(5) ?
    C18 C17 C22 C21 . . . . 0.9(5) ?
    C16 C17 C22 C21 . . . . -178.9(3) ?
    C19 C20 N23 C25 . . . . -3.6(6) ?
    C21 C20 N23 C25 . . . . 173.2(4) ?
    C19 C20 N23 C24 . . . . 156.6(4) ?
    C21 C20 N23 C24 . . . . -26.6(6) ?
data_global
_journal_date_recd_electronic     2011-05-23
_journal_date_accepted     2011-05-24
_journal_name_full     'Acta Crystallographica, Section E'
_journal_year     2011
_journal_volume     67
_journal_issue      6
_journal_page_first     o1553
_journal_page_last     o1553
_journal_paper_category     QO
_journal_coeditor_code     BT5556
_publ_contact_author_name     'Detert, Heiner'
_publ_contact_author_address
;
University Mainz
Duesbergweg 10-14
55099 Mainz
Germany
;
_publ_contact_author_email     'detert@uni-mainz.de'
_publ_contact_author_fax     '+496131-3925338'
_publ_contact_author_phone     '+496131-3924189'
_publ_section_title
;\
(<i>E</i>,<i>E</i>,<i>E</i>,<i>E</i>)-2,3,5,6-Tetrakis{2-[4-(dimethylamino)\
phenyl]ethenyl}pyrazine
;
loop_
    _publ_author_name
    _publ_author_address
    'Schmitt, Volker'
;
University Mainz
Duesbergweg 10-14
55099 Mainz
Germany
;
    'Schollmeyer, Dieter'
;
University Mainz
Duesbergweg 10-14
55099 Mainz
Germany
;
    'Detert, Heiner'
;
University Mainz
Duesbergweg 10-14
55099 Mainz
Germany
;
