# Supplementary material for: (E,E,E,E)-2,3,5,6-Tetra­kis{2-[4-(dimethyl­amino)­phen­yl]ethen­yl}pyrazine
Source: Acta Crystallogr Sect E Struct Rep Online. 2011 May 28;67(Pt 6):o1553. doi: 10.1107/S1600536811019714 (PMC3120474; doi:10.1107/S1600536811019714)
Supplement: Supplementary file 2 [file e-67-o1553-Isup2.hkl]

# 
# h,k,l, Fc-squared, Fo-squared, sigma(Fo-squared) and status flag 
# 
data_I
_shelx_title ' vs3734 in P21/c' 
_shelx_refln_list_code          4 
_shelx_F_calc_maximum      406.20 
_exptl_crystal_F_000       708.00 
_reflns_d_resolution_high  0.8209 
 
loop_ 
 _symmetry_equiv_pos_as_xyz 
 'x, y, z' 
 '-x, y+1/2, -z+1/2' 
 '-x, -y, -z' 
 'x, -y-1/2, z-1/2' 
 
_cell_length_a    10.7633 
_cell_length_b    16.6751 
_cell_length_c    10.7546 
_cell_angle_alpha  90.000 
_cell_angle_beta  101.109 
_cell_angle_gamma  90.000 
 
_shelx_F_squared_multiplier     1.000 
 
loop_ 
 _refln_index_h 
 _refln_index_k 
 _refln_index_l 
 _refln_F_squared_calc 
 _refln_F_squared_meas 
 _refln_F_squared_sigma 
 _refln_observed_status 
   1   0   0     4470.34     3231.21     35.33 o 
   2   0   0        3.42        8.83      1.47 o 
   3   0   0     4838.10     4442.54     53.57 o 
   4   0   0      153.62      129.96      4.29 o 
   5   0   0      197.74      218.25      6.98 o 
   6   0   0      555.96      541.82     17.04 o 
   7   0   0       66.34       79.15      4.97 o 
   8   0   0        1.26        8.11      2.56 o 
   9   0   0      140.59      116.91      7.00 o 
  10   0   0       47.86       43.18      4.67 o 
  11   0   0        3.96        6.08      2.59 o 
  12   0   0       12.05       20.93      3.74 o 
   1   1   0      295.19      187.38      4.36 o 
   2   1   0    10765.08     8576.03     92.30 o 
   3   1   0     1768.38     1711.92     25.43 o 
   4   1   0        4.88        6.19      1.79 o 
   5   1   0       11.52       -2.59      3.61 o 
   6   1   0      190.52      151.46      6.10 o 
   7   1   0       29.82       32.89      3.62 o 
   8   1   0       81.98       95.16      5.92 o 
   9   1   0        5.96       10.24      3.18 o 
  10   1   0       39.14       40.69      4.70 o 
  11   1   0       56.38       58.11      4.82 o 
  12   1   0        8.18       12.64      3.59 o 
   0   2   0       37.94       19.94      1.20 o 
   1   2   0     8519.17     9340.52     98.41 o 
   2   2   0     2957.86     2495.44     31.83 o 
   3   2   0      700.95      570.59     12.85 o 
   4   2   0       24.33       24.70      2.41 o 
   5   2   0      437.47      440.13     11.80 o 
   6   2   0       25.65       25.48      3.10 o 
   7   2   0      194.09      168.52      6.85 o 
   8   2   0       74.37       72.58      5.26 o 
   9   2   0       40.15       43.84      4.83 o 
  10   2   0        1.88       -6.24      6.24 o 
  11   2   0       13.42       12.27      3.38 o 
  12   2   0       23.93       23.76      3.82 o 
   1   3   0     4001.40     4365.64     50.15 o 
   2   3   0      343.27      297.18      8.24 o 
   3   3   0      273.59      183.64      6.10 o 
   4   3   0      295.89      254.03      8.10 o 
   5   3   0      183.74      145.39      5.38 o 
   6   3   0       68.11       54.37      4.21 o 
   7   3   0       48.38       35.25      3.88 o 
   8   3   0       25.89       23.94      3.82 o 
   9   3   0        0.84       -1.52      5.16 o 
  10   3   0        1.53        1.82      2.98 o 
  11   3   0        1.81        4.56      2.92 o 
  12   3   0        8.95        8.75      2.65 o 
   0   4   0       90.92       72.45      2.72 o 
   1   4   0      341.23      449.37     10.32 o 
   2   4   0      197.42      199.06      6.06 o 
   3   4   0       19.07       14.77      2.15 o 
   4   4   0       22.74       21.30      2.75 o 
   5   4   0       50.62       51.16      3.95 o 
   6   4   0      102.75      115.98      5.60 o 
   7   4   0      396.97      326.45      9.93 o 
   8   4   0      101.17      105.42      6.39 o 
   9   4   0        9.24        5.51      3.59 o 
  10   4   0        9.31        3.75      4.82 o 
  11   4   0       21.00       17.99      3.70 o 
  12   4   0        0.47        1.67      2.49 o 
   1   5   0     2737.11     3003.40     39.72 o 
   2   5   0      384.52      469.58     12.21 o 
   3   5   0       37.95       34.91      2.64 o 
   4   5   0      339.48      359.17     10.46 o 
   5   5   0       97.14       66.88      4.06 o 
   6   5   0      186.06      157.00      6.72 o 
   7   5   0       91.39       70.89      5.10 o 
   8   5   0       69.30       74.73      5.51 o 
   9   5   0        0.08        2.46      3.23 o 
  10   5   0        3.04       -5.34      5.34 o 
  11   5   0        2.36        5.01      3.05 o 
  12   5   0       12.33       11.55      3.02 o 
   0   6   0     1174.15     1604.17     26.09 o 
   1   6   0       82.06      120.53      4.02 o 
   2   6   0      527.21      561.48     14.47 o 
   3   6   0       73.85       69.14      3.95 o 
   4   6   0      369.00      368.17     11.05 o 
   5   6   0        3.22       -3.46      4.16 o 
   6   6   0      787.99      726.21     22.47 o 
   7   6   0      134.03      115.11      6.33 o 
   8   6   0       96.34       80.63      6.24 o 
   9   6   0       19.04       12.32      3.59 o 
  10   6   0        0.54        2.03      3.10 o 
  11   6   0        0.07        3.28      2.82 o 
  12   6   0       30.26       45.12      4.18 o 
   1   7   0      251.54      303.22      9.06 o 
   2   7   0      573.78      618.40     16.26 o 
   3   7   0     2481.30     2847.72     44.35 o 
   4   7   0       15.67       23.86      2.67 o 
   5   7   0       53.00       64.78      4.59 o 
   6   7   0      164.96      121.06      6.21 o 
   7   7   0       89.00       84.76      5.87 o 
   8   7   0        5.09        4.56      3.61 o 
   9   7   0       22.81       17.44      4.28 o 
  10   7   0       14.03       -0.70      5.62 o 
  11   7   0        0.29        0.00      4.08 o 
  12   7   0       40.32       42.20      4.02 o 
   0   8   0     4053.84     4383.29     59.73 o 
   1   8   0      864.40     1104.48     23.55 o 
   2   8   0      325.80      431.56     12.01 o 
   3   8   0       96.17       86.40      4.64 o 
   4   8   0      110.80      133.53      5.70 o 
   5   8   0      168.28      205.03      7.77 o 
   6   8   0       15.82       20.11      3.54 o 
   7   8   0       13.54        2.20      5.78 o 
   8   8   0        5.04       -0.77      5.26 o 
   9   8   0        3.99       10.52      2.84 o 
  10   8   0       36.88       33.96      4.15 o 
  11   8   0        4.05        0.00      4.65 o 
   1   9   0        2.21        1.77      2.06 o 
   2   9   0        1.45        2.82      3.98 o 
   3   9   0       93.89      113.88      5.42 o 
   4   9   0        0.00        4.54      2.44 o 
   5   9   0        2.09        2.28      2.52 o 
   6   9   0       13.11       18.22      3.15 o 
   7   9   0      118.68      118.39      6.93 o 
   8   9   0       13.60       10.46      3.59 o 
   9   9   0        6.17        6.11      3.61 o 
  10   9   0       27.07       27.17      3.98 o 
  11   9   0       56.88       50.93      4.49 o 
   0  10   0      394.86      625.46     19.04 o 
   1  10   0      117.37      150.60      6.16 o 
   2  10   0      101.99      147.05      6.24 o 
   3  10   0      295.22      321.27     10.60 o 
   4  10   0       13.55       11.75      2.98 o 
   5  10   0       23.03       25.93      3.47 o 
   6  10   0       64.76       61.19      5.31 o 
   7  10   0      239.82      243.20     10.05 o 
   8  10   0      159.95      175.27      8.31 o 
   9  10   0       42.81       51.88      4.77 o 
  10  10   0        0.13        1.69      4.23 o 
  11  10   0        1.01        0.00      3.47 o 
   1  11   0       47.82       66.63      4.70 o 
   2  11   0       13.09       19.88      2.93 o 
   3  11   0        6.77        9.14      2.98 o 
   4  11   0        1.06       -1.36      3.97 o 
   5  11   0      164.94      158.04      7.93 o 
   6  11   0       53.04       68.75      5.56 o 
   7  11   0        5.78        2.31      4.00 o 
   8  11   0      114.93      131.04      7.41 o 
   9  11   0        0.41       -1.92      4.56 o 
  10  11   0        6.94        9.10      2.64 o 
   0  12   0       17.31       30.78      4.10 o 
   1  12   0       36.17       32.64      3.75 o 
   2  12   0      335.27      333.43     10.39 o 
   3  12   0       15.95       30.71      3.87 o 
   4  12   0       87.19       81.02      5.95 o 
   5  12   0       13.70       14.52      3.70 o 
   6  12   0      222.90      221.81      9.29 o 
   7  12   0       11.44       19.53      4.03 o 
   8  12   0       70.81       60.67      5.19 o 
   9  12   0        8.68        8.00      3.33 o 
  10  12   0        0.13       -3.92      3.92 o 
   1  13   0      314.65      383.74     11.46 o 
   2  13   0      130.87      171.52      7.96 o 
   3  13   0       30.09       37.20      4.11 o 
   4  13   0      275.12      268.33     10.01 o 
   5  13   0      130.86      160.78      8.21 o 
   6  13   0       75.23       96.52      6.42 o 
   7  13   0       22.51       27.35      4.59 o 
   8  13   0       13.76        6.85      3.79 o 
   9  13   0        0.59        0.49      3.82 o 
   0  14   0        3.99        3.72      4.77 o 
   1  14   0       57.51       71.78      5.52 o 
   2  14   0        0.44        3.79      5.18 o 
   3  14   0       36.25       40.74      5.06 o 
   4  14   0      126.83      126.61      7.05 o 
   5  14   0       40.14       31.89      4.69 o 
   6  14   0       99.12      102.29      6.41 o 
   7  14   0        0.56        6.51      3.06 o 
   8  14   0       65.42       68.09      5.21 o 
   9  14   0       26.06       29.12      3.20 o 
   1  15   0        5.67        5.39      5.70 o 
   2  15   0        0.03       -3.08      5.11 o 
   3  15   0      136.34      110.73      7.23 o 
   4  15   0      181.55      170.43      8.06 o 
   5  15   0       60.34       46.34      5.10 o 
   6  15   0       96.87       78.33      5.74 o 
   7  15   0        4.76       -1.13      4.75 o 
   8  15   0       34.47       31.60      3.95 o 
   0  16   0        7.40       10.36      3.13 o 
   1  16   0      135.50      130.89      7.39 o 
   2  16   0       78.71       78.17      5.97 o 
   3  16   0        1.83       -5.24      5.24 o 
   4  16   0      100.11      106.87      6.52 o 
   5  16   0      111.34       98.59      5.97 o 
   6  16   0        1.26       -2.29      4.51 o 
   7  16   0        9.37       13.93      3.28 o 
   1  17   0        3.91        9.41      2.36 o 
   2  17   0        3.09        5.01      2.90 o 
   3  17   0        2.67        5.88      2.90 o 
   4  17   0       13.19        4.36      5.52 o 
   5  17   0        0.34        0.84      3.08 o 
   6  17   0       27.77       40.92      3.80 o 
   7  17   0        1.84       -2.75      3.33 o 
   0  18   0       26.71       30.51      4.49 o 
   1  18   0       10.28        9.11      3.92 o 
   2  18   0        0.10        1.82      4.08 o 
   3  18   0        2.70        2.85      4.80 o 
   4  18   0        7.49       14.11      3.34 o 
   5  18   0        0.90       -3.05      3.82 o 
   1  19   0        1.41        2.84      2.88 o 
   2  19   0       11.98       12.24      3.13 o 
   3  19   0        1.94        2.23      4.21 o 
   4  19   0        0.12        4.21      2.23 o 
   0  20   0        7.49       -2.33      4.34 o 
   1  20   0        0.21        4.72      2.57 o 
   2  20   0        0.11        2.10      4.10 o 
 -13   1   1       24.34       25.16      2.95 o 
 -12   1   1       10.59        8.60      3.54 o 
 -11   1   1        3.17       -3.52      4.62 o 
 -10   1   1       22.77       23.98      3.85 o 
  -9   1   1      133.10      140.07      7.23 o 
  -8   1   1       39.63       35.38      3.98 o 
  -7   1   1       22.83       34.38      3.74 o 
  -6   1   1       23.04       39.13      3.28 o 
  -5   1   1      387.04      355.42     10.19 o 
  -4   1   1      141.74      158.11      4.75 o 
  -3   1   1       33.58       65.06      2.77 o 
  -2   1   1     6614.63     5677.15     63.37 o 
  -1   1   1     9240.81     7451.41     78.91 o 
   0   1   1      558.55      414.18     34.32 o 
   1   1   1     1526.36     1439.26     19.06 o 
   2   1   1      718.60      641.81     12.32 o 
   3   1   1     8494.33     6929.79     80.01 o 
   4   1   1     2355.46     1843.39     30.22 o 
   5   1   1        0.10       -0.39      3.87 o 
   6   1   1       22.16       16.50      3.00 o 
   7   1   1      188.29      151.03      6.74 o 
   8   1   1        2.43        5.33      2.29 o 
   9   1   1       20.68       25.94      3.98 o 
  10   1   1       21.88       22.37      4.28 o 
  11   1   1       37.12       43.13      4.41 o 
  12   1   1       11.38       12.23      3.34 o 
 -12   2   1       39.03       38.74      4.72 o 
 -11   2   1       22.16       20.70      3.72 o 
 -10   2   1        0.31        3.83      4.13 o 
  -9   2   1        4.38        5.10      3.34 o 
  -8   2   1       24.06       25.02      3.52 o 
  -7   2   1      335.38      276.25      8.73 o 
  -6   2   1      464.36      406.21     12.49 o 
  -5   2   1       44.69       22.78      3.03 o 
  -4   2   1      281.70      271.91      7.96 o 
  -3   2   1      626.49      574.82     12.86 o 
  -2   2   1      182.83      158.55      4.80 o 
  -1   2   1        0.37       -0.11      1.85 o 
   0   2   1    10072.52     9388.10     75.68 o 
   1   2   1      142.29      161.68      4.38 o 
   2   2   1     9932.11     7563.01     84.12 o 
   3   2   1      208.80      170.94      5.19 o 
   4   2   1      100.54      112.22      4.46 o 
   5   2   1      812.02      665.02     18.08 o 
   6   2   1        9.80       10.14      2.34 o 
   7   2   1        0.13        1.84      4.38 o 
   8   2   1      275.43      242.64      9.19 o 
   9   2   1       77.82       68.55      5.36 o 
  10   2   1        5.87       -6.01      6.01 o 
  11   2   1        0.24        3.24      4.16 o 
  12   2   1        0.00       -1.41      3.54 o 
 -12   3   1       83.63       97.41      6.34 o 
 -11   3   1        0.28        3.31      2.93 o 
 -10   3   1        1.15        3.06      2.97 o 
  -9   3   1        0.46        5.13      2.65 o 
  -8   3   1       36.04       43.25      4.44 o 
  -7   3   1        0.17       -2.34      3.88 o 
  -6   3   1     2213.22     1995.17     37.35 o 
  -5   3   1       73.95       80.20      4.24 o 
  -4   3   1      255.33      245.29      7.74 o 
  -3   3   1       20.29       20.68      2.18 o 
  -2   3   1      812.99      809.87     14.88 o 
  -1   3   1      560.56      585.93     11.29 o 
   0   3   1     2507.41     2818.65    171.96 o 
   1   3   1     2048.12     1522.42     21.88 o 
   2   3   1      909.01      809.97     15.39 o 
   3   3   1      255.72      198.54      6.69 o 
   4   3   1      151.21      132.10      4.79 o 
   5   3   1      156.74      134.13      5.65 o 
   6   3   1       89.41       78.17      4.49 o 
   7   3   1       79.36       72.12      5.00 o 
   8   3   1      396.08      360.07     11.16 o 
   9   3   1        0.00       -0.77      5.26 o 
  10   3   1       17.21       25.97      4.49 o 
  11   3   1        0.84        1.28      3.92 o 
  12   3   1        0.08       -2.70      3.83 o 
 -12   4   1       17.74        9.36      4.03 o 
 -11   4   1       41.77       45.43      4.54 o 
 -10   4   1       16.22       10.62      3.92 o 
  -9   4   1        7.75        4.26      3.28 o 
  -8   4   1        1.82        1.11      2.62 o 
  -7   4   1       41.04       35.46      3.88 o 
  -6   4   1        1.43        1.02      4.00 o 
  -5   4   1      311.46      301.26      8.91 o 
  -4   4   1      289.85      255.06      8.37 o 
  -3   4   1       80.69       80.40      3.51 o 
  -2   4   1     1807.59     1835.73     27.30 o 
  -1   4   1       40.26       63.60      2.72 o 
   0   4   1        1.85        0.38      1.69 o 
   1   4   1      332.16      226.25      6.23 o 
   2   4   1      134.34      117.17      3.82 o 
   3   4   1       12.84       11.41      2.08 o 
   4   4   1      475.06      394.10     10.82 o 
   5   4   1       10.51       11.37      2.28 o 
   6   4   1       23.52       20.78      3.51 o 
   7   4   1       27.55       26.07      3.52 o 
   8   4   1       10.00        8.16      3.56 o 
   9   4   1       18.34       16.32      3.52 o 
  10   4   1        3.21        3.24      2.69 o 
  11   4   1        0.68        4.62      2.44 o 
  12   4   1        4.27        5.75      2.69 o 
 -12   5   1        0.72        5.47      2.46 o 
 -11   5   1      129.33      146.46      7.18 o 
 -10   5   1        5.66        6.59      3.26 o 
  -9   5   1       34.76       46.30      4.34 o 
  -8   5   1        7.11        8.03      3.03 o 
  -7   5   1       12.12       14.68      3.02 o 
  -6   5   1        3.04        5.82      2.51 o 
  -5   5   1      838.09      823.03     21.24 o 
  -4   5   1      399.18      407.03     11.18 o 
  -3   5   1      455.11      497.49     13.67 o 
  -2   5   1      127.05      106.23      3.80 o 
  -1   5   1      736.70      773.21     15.62 o 
   0   5   1       14.89       48.64     21.68 o 
   1   5   1        0.66        4.49      1.61 o 
   2   5   1      206.29      226.91      7.24 o 
   3   5   1       57.77       52.49      3.13 o 
   4   5   1        4.63        1.59      3.20 o 
   5   5   1      115.09       98.20      4.93 o 
   6   5   1       28.83       37.95      3.61 o 
   7   5   1      175.78      138.44      6.87 o 
   8   5   1        0.88        3.72      5.10 o 
   9   5   1       11.23       16.63      3.70 o 
  10   5   1        0.19        4.33      2.51 o 
  11   5   1        8.97       14.16      2.98 o 
  12   5   1       12.84        6.10      2.69 o 
 -12   6   1        0.00       -1.75      4.05 o 
 -11   6   1        0.57        3.10      4.75 o 
 -10   6   1        6.24        6.16      3.49 o 
  -9   6   1        0.27       -5.39      5.92 o 
  -8   6   1       52.91       42.67      4.97 o 
  -7   6   1        3.73        6.88      3.06 o 
  -6   6   1      327.06      293.79      9.11 o 
  -5   6   1      373.33      312.93      9.59 o 
  -4   6   1      813.89      897.66     21.55 o 
  -3   6   1      688.86      884.96     19.88 o 
  -2   6   1        1.67       20.71      2.26 o 
  -1   6   1       31.97       64.37      3.23 o 
   0   6   1      132.48       95.99      5.11 o 
   1   6   1      139.70      133.02      4.52 o 
   2   6   1       15.54       28.70      2.54 o 
   3   6   1       42.51       64.54      3.80 o 
   4   6   1        5.65        2.20      3.85 o 
   5   6   1      533.11      477.87     14.16 o 
   6   6   1      419.02      359.34     11.41 o 
   7   6   1      265.88      205.90      8.59 o 
   8   6   1      121.55      113.99      7.00 o 
   9   6   1       10.41       11.65      3.21 o 
  10   6   1        4.10        5.88      3.03 o 
  11   6   1        1.11       -0.56      4.49 o 
  12   6   1        4.19        5.11      2.44 o 
 -12   7   1        7.72        8.18      2.82 o 
 -11   7   1       56.48       59.54      5.31 o 
 -10   7   1        6.26        8.54      2.88 o 
  -9   7   1        2.25        1.54      5.10 o 
  -8   7   1       34.15       33.41      4.08 o 
  -7   7   1       10.47       14.11      3.29 o 
  -6   7   1      468.86      474.67     15.14 o 
  -5   7   1       76.40       66.16      4.39 o 
  -4   7   1       98.08      109.77      5.05 o 
  -3   7   1      663.50     1044.23     23.17 o 
  -2   7   1      954.90     1316.06     25.61 o 
  -1   7   1      248.14      368.05      9.93 o 
   0   7   1      850.64     1043.29     23.03 o 
   1   7   1     1479.16     1416.39     26.27 o 
   2   7   1       82.99      104.83      4.52 o 
   3   7   1      137.44      176.74      6.16 o 
   4   7   1      429.73      578.38     15.13 o 
   5   7   1      118.29      148.00      6.69 o 
   6   7   1       21.44       16.49      3.26 o 
   7   7   1       95.48      102.78      6.13 o 
   8   7   1      114.62      121.66      7.08 o 
   9   7   1        5.36        3.79      5.51 o 
  10   7   1       25.21       24.66      3.85 o 
  11   7   1        6.34        0.51      4.21 o 
 -11   8   1        0.12        2.67      3.41 o 
 -10   8   1       27.21       29.91      4.08 o 
  -9   8   1       61.13       56.03      5.62 o 
  -8   8   1       19.27       14.39      3.95 o 
  -7   8   1        2.04        4.33      3.43 o 
  -6   8   1        2.25       -1.95      5.18 o 
  -5   8   1       31.76       38.81      3.56 o 
  -4   8   1       16.38       16.88      3.11 o 
  -3   8   1       30.19       48.82      3.56 o 
  -2   8   1       95.36      128.53      5.19 o 
  -1   8   1       45.65       84.36      4.34 o 
   0   8   1     2516.09     3025.05     60.92 o 
   1   8   1      109.55      116.14      5.05 o 
   2   8   1     2382.08     2386.45     40.02 o 
   3   8   1       23.97       39.71      3.79 o 
   4   8   1       43.61       49.82      3.87 o 
   5   8   1       13.80        8.98      3.33 o 
   6   8   1       36.22       32.17      3.88 o 
   7   8   1       22.63       19.63      4.13 o 
   8   8   1        0.12        2.31      4.82 o 
   9   8   1        0.36        2.21      4.60 o 
  10   8   1        5.41       10.42      3.59 o 
  11   8   1       13.22       15.04      3.24 o 
 -11   9   1       19.60       17.39      3.83 o 
 -10   9   1       77.85       81.15      6.21 o 
  -9   9   1       67.92       59.78      5.60 o 
  -8   9   1       15.28       27.07      3.97 o 
  -7   9   1        7.97        8.67      3.57 o 
  -6   9   1       79.32       63.77      5.18 o 
  -5   9   1       23.87       27.35      3.90 o 
  -4   9   1      617.31      652.34     17.49 o 
  -3   9   1        2.47        6.33      2.51 o 
  -2   9   1      115.25      114.39      5.15 o 
  -1   9   1       40.18       55.41      3.85 o 
   0   9   1     1009.41     1150.91     18.17 o 
   1   9   1       48.45       52.49      3.80 o 
   2   9   1      564.49      533.05     14.52 o 
   3   9   1       24.02       22.47      3.15 o 
   4   9   1       95.69      119.24      5.87 o 
   5   9   1        0.15       -4.67      4.67 o 
   6   9   1      272.19      284.92      9.98 o 
   7   9   1        0.27       -3.80      5.33 o 
   8   9   1       63.81       61.21      5.70 o 
   9   9   1        5.04        0.70      4.95 o 
  10   9   1        0.07       -2.92      3.54 o 
  11   9   1       29.80       32.76      3.77 o 
 -11  10   1        0.02       -0.61      2.43 o 
 -10  10   1        4.69       -1.16      5.06 o 
  -9  10   1       59.65       60.68      5.00 o 
  -8  10   1      170.55      169.37      8.34 o 
  -7  10   1      150.72      185.35      8.51 o 
  -6  10   1       19.43       23.06      4.13 o 
  -5  10   1      113.30      118.73      6.44 o 
  -4  10   1        3.33        0.00      3.03 o 
  -3  10   1       16.69       11.88      2.95 o 
  -2  10   1       13.15       11.34      2.56 o 
  -1  10   1       31.46       46.20      3.67 o 
   0  10   1       84.15       84.51      3.91 o 
   1  10   1       61.51       75.35      4.52 o 
   2  10   1       14.21       18.85      3.15 o 
   3  10   1        4.20       -1.18      3.44 o 
   4  10   1       14.40       10.28      3.00 o 
   5  10   1        8.06        0.00      4.83 o 
   6  10   1       57.83       44.23      4.92 o 
   7  10   1      123.29       98.57      6.70 o 
   8  10   1       25.59       39.45      5.03 o 
   9  10   1       49.53       57.34      5.15 o 
  10  10   1       48.27       44.33      4.85 o 
 -10  11   1        7.17        8.75      2.93 o 
  -9  11   1        7.87       -3.26      5.80 o 
  -8  11   1       25.61       30.42      4.11 o 
  -7  11   1       24.94       39.66      4.57 o 
  -6  11   1      410.86      455.48     14.50 o 
  -5  11   1       57.26       51.83      4.97 o 
  -4  11   1      107.91      154.42      6.96 o 
  -3  11   1        0.00        1.77      2.64 o 
  -2  11   1       37.64       48.48      4.33 o 
  -1  11   1      124.64      141.15      6.16 o 
   0  11   1       47.53       44.70      4.98 o 
   1  11   1      135.65      119.50      6.01 o 
   2  11   1       15.36        2.44      5.34 o 
   3  11   1       44.89       49.07      4.41 o 
   4  11   1        8.31        7.21      3.28 o 
   5  11   1        8.87        3.69      5.36 o 
   6  11   1       63.69       66.81      5.62 o 
   7  11   1       25.32       24.75      4.28 o 
   8  11   1       54.17       57.91      5.62 o 
   9  11   1       31.83       20.03      4.70 o 
  10  11   1       20.02       22.71      3.49 o 
 -10  12   1        4.70        8.70      2.49 o 
  -9  12   1        0.08       -4.93      4.93 o 
  -8  12   1       15.50       15.60      3.64 o 
  -7  12   1      252.89      293.15     10.73 o 
  -6  12   1       15.42        5.38      6.29 o 
  -5  12   1      171.63      197.60      8.78 o 
  -4  12   1      131.22      135.56      7.33 o 
  -3  12   1       58.97       68.70      5.08 o 
  -2  12   1      154.13      130.92      6.47 o 
  -1  12   1      494.34      507.19     15.95 o 
   0  12   1      141.31      137.31      4.73 o 
   1  12   1       13.91       12.78      3.28 o 
   2  12   1      315.75      282.12      9.54 o 
   3  12   1      167.34      142.31      7.34 o 
   4  12   1       36.11       20.91      4.38 o 
   5  12   1       24.14       28.99      4.42 o 
   6  12   1       35.29       31.99      4.62 o 
   7  12   1        4.50       -2.95      6.10 o 
   8  12   1       24.26       28.33      3.95 o 
   9  12   1       57.28       53.29      4.95 o 
  10  12   1        3.89        3.47      2.29 o 
 -10  13   1        9.88        5.65      2.64 o 
  -9  13   1       11.60       13.49      3.05 o 
  -8  13   1        7.83        9.23      3.56 o 
  -7  13   1        5.34        7.77      3.26 o 
  -6  13   1      178.47      198.03      8.70 o 
  -5  13   1      809.86      796.78     22.40 o 
  -4  13   1      566.57      625.89     19.52 o 
  -3  13   1      413.29      434.08     13.78 o 
  -2  13   1       45.48       60.82      5.44 o 
  -1  13   1      146.91      146.25      7.21 o 
   0  13   1      176.31      194.47     11.08 o 
   1  13   1       31.07       37.17      4.23 o 
   2  13   1      126.34      136.31      7.21 o 
   3  13   1       55.72       62.32      5.19 o 
   4  13   1      119.19      127.73      7.08 o 
   5  13   1      270.49      297.14     10.73 o 
   6  13   1      164.88      146.16      7.88 o 
   7  13   1      315.46      284.59     10.24 o 
   8  13   1       35.26       33.50      5.08 o 
   9  13   1        4.90        1.80      3.05 o 
  -9  14   1        0.71        1.25      3.29 o 
  -8  14   1        0.37        2.79      2.95 o 
  -7  14   1       58.74       50.72      5.00 o 
  -6  14   1      102.51      100.61      6.56 o 
  -5  14   1      235.44      241.67      9.73 o 
  -4  14   1      266.29      295.26     10.55 o 
  -3  14   1      212.88      247.36      9.44 o 
  -2  14   1      220.65      242.34      9.23 o 
  -1  14   1       27.15       24.55      4.00 o 
   0  14   1      286.32      286.54      7.27 o 
   1  14   1        0.03        0.00      6.11 o 
   2  14   1      170.65      157.52      7.83 o 
   3  14   1       15.92       -1.54      5.21 o 
   4  14   1      159.92      180.25      8.37 o 
   5  14   1      122.96      129.64      7.33 o 
   6  14   1      162.25      178.69      8.26 o 
   7  14   1      301.73      331.67     11.93 o 
   8  14   1       34.85       35.74      4.56 o 
   9  14   1       11.82       10.73      3.00 o 
  -8  15   1        0.33        0.00      3.38 o 
  -7  15   1       10.49       16.21      3.79 o 
  -6  15   1        7.99        2.39      2.80 o 
  -5  15   1       16.41       22.83      4.33 o 
  -4  15   1        0.13        2.26      4.33 o 
  -3  15   1        6.64       -0.77      6.46 o 
  -2  15   1       18.05       27.68      4.59 o 
  -1  15   1       23.68       20.60      4.65 o 
   0  15   1       20.05       24.44      2.75 o 
   1  15   1       13.89       21.88      4.06 o 
   2  15   1       29.71       20.01      4.26 o 
   3  15   1        7.36       13.75      3.47 o 
   4  15   1        3.75        2.23      5.33 o 
   5  15   1        2.44        6.49      2.75 o 
   6  15   1        5.54        1.28      4.77 o 
   7  15   1        2.49        6.18      2.85 o 
   8  15   1        0.05        3.24      3.49 o 
  -8  16   1        0.19       -1.38      3.10 o 
  -7  16   1        0.71        5.51      2.26 o 
  -6  16   1        7.06        7.55      2.69 o 
  -5  16   1        1.15        2.62      2.38 o 
  -4  16   1        2.45       -0.70      2.90 o 
  -3  16   1        0.05        1.47      3.74 o 
  -2  16   1        3.71        3.90      3.46 o 
  -1  16   1       18.02        2.26      6.56 o 
   0  16   1       17.92       11.17      2.88 o 
   1  16   1        3.68       -3.03      5.01 o 
   2  16   1       15.77       17.62      3.49 o 
   3  16   1        5.38        9.88      3.00 o 
   4  16   1        0.32        1.38      4.87 o 
   5  16   1       11.29       16.08      3.51 o 
   6  16   1       37.31       31.10      4.02 o 
   7  16   1        6.35        2.16      4.34 o 
  -7  17   1       10.85        9.70      2.75 o 
  -6  17   1        0.39       -0.48      3.44 o 
  -5  17   1        4.22       10.65      3.02 o 
  -4  17   1        3.13       -1.87      3.24 o 
  -3  17   1        2.42        5.60      2.49 o 
  -2  17   1        0.65        2.08      3.61 o 
  -1  17   1        5.48        6.23      3.23 o 
   0  17   1        9.08        4.28      3.99 o 
   1  17   1       32.73       31.32      4.24 o 
   2  17   1        4.29       -5.87      5.87 o 
   3  17   1       28.45       21.21      4.13 o 
   4  17   1        0.85       -4.23      4.39 o 
   5  17   1        0.28       -1.07      4.62 o 
   6  17   1        7.58        9.32      2.77 o 
  -6  18   1        1.16       -3.11      3.11 o 
  -5  18   1        0.01        1.33      3.52 o 
  -4  18   1        3.84        6.98      2.80 o 
  -3  18   1        0.08       -3.43      3.69 o 
  -2  18   1       14.17       13.90      3.44 o 
  -1  18   1       48.01       41.12      4.90 o 
   0  18   1       16.88       12.16      5.96 o 
   1  18   1        1.04        1.85      4.42 o 
   2  18   1       24.93       23.17      4.31 o 
   3  18   1       24.40       17.14      3.92 o 
   4  18   1       22.94       21.65      3.80 o 
   5  18   1        0.61       -3.88      3.88 o 
  -4  19   1        4.49        3.10      3.46 o 
  -3  19   1        0.82       -2.69      4.10 o 
  -2  19   1       17.77       16.55      3.54 o 
  -1  19   1        4.82        2.03      3.02 o 
   0  19   1        0.99       -3.05      3.09 o 
   1  19   1        4.42        0.00      4.62 o 
   2  19   1        0.22       -3.80      4.13 o 
   3  19   1        0.17        1.28      4.11 o 
   4  19   1        6.40       10.42      2.87 o 
  -2  20   1        0.06        2.43      3.70 o 
  -1  20   1       26.61       46.90      3.80 o 
   0  20   1       32.13       55.01      2.98 o 
   1  20   1        1.88        5.65      2.79 o 
 -13   0   2        0.14        3.06      1.87 o 
 -12   0   2      170.05      177.20      8.54 o 
 -11   0   2      251.94      299.05     10.44 o 
 -10   0   2        8.84       12.57      3.74 o 
  -9   0   2        0.01       -5.18      5.67 o 
  -8   0   2      244.29      244.28      8.90 o 
  -7   0   2      192.19      179.28      6.80 o 
  -6   0   2        9.45       28.02      3.10 o 
  -5   0   2      450.27      474.49     14.54 o 
  -4   0   2      643.43      585.67     14.39 o 
  -3   0   2      839.27      790.68     15.73 o 
  -2   0   2        0.89        3.31      1.51 o 
  -1   0   2     2715.50     2316.26     29.09 o 
   0   0   2     1161.26     1125.26     41.66 o 
   1   0   2     2558.98     2403.48     30.94 o 
   2   0   2   164998.70   147422.89   1741.85 o 
   3   0   2     4782.17     4059.40     52.51 o 
   4   0   2      256.20      263.55      8.69 o 
   5   0   2     1671.07     1587.00     30.94 o 
   6   0   2       50.53       45.82      4.36 o 
   7   0   2        4.23        4.87      2.52 o 
   8   0   2      197.93      178.12      8.01 o 
   9   0   2        3.21       -2.31      6.11 o 
  10   0   2        0.01       -5.03      5.03 o 
  11   0   2       35.72       31.46      4.69 o 
  12   0   2        7.64        1.25      3.46 o 
 -13   1   2        2.51        1.43      3.24 o 
 -12   1   2       30.89       38.48      4.95 o 
 -11   1   2       27.73       28.07      4.69 o 
 -10   1   2        0.09       -1.52      4.85 o 
  -9   1   2      178.41      195.23      8.69 o 
  -8   1   2       99.43      108.32      6.23 o 
  -7   1   2       50.25       50.15      4.29 o 
  -6   1   2      293.33      323.61     10.78 o 
  -5   1   2      137.04      180.99      5.83 o 
  -4   1   2      716.27      602.88     14.72 o 
  -3   1   2     1487.05     1357.72     22.25 o 
  -2   1   2       22.72       19.40      2.11 o 
  -1   1   2     2454.15     2350.38     29.69 o 
   0   1   2     6229.25     6351.69    657.92 o 
   1   1   2      657.40      644.58     12.34 o 
   2   1   2     7136.69     6511.17     74.99 o 
   3   1   2       70.79       64.62      3.21 o 
   4   1   2     3111.32     2769.74     41.84 o 
   5   1   2      134.61      179.73      6.36 o 
   6   1   2       44.40       55.62      4.38 o 
   7   1   2       43.41       50.93      4.57 o 
   8   1   2        8.34        7.88      3.08 o 
   9   1   2        0.31       -3.08      5.11 o 
  10   1   2       20.46       17.60      3.80 o 
  11   1   2        0.45       -1.21      4.39 o 
  12   1   2       12.57        8.65      2.77 o 
 -13   2   2        2.50        3.29      2.00 o 
 -12   2   2       11.80       16.70      3.47 o 
 -11   2   2      128.26      129.07      7.03 o 
 -10   2   2       84.34       94.25      6.31 o 
  -9   2   2       51.18       60.77      5.19 o 
  -8   2   2        1.10        1.34      2.77 o 
  -7   2   2       39.70       34.07      3.88 o 
  -6   2   2      598.74      597.44     18.31 o 
  -5   2   2      273.06      267.22      8.05 o 
  -4   2   2       92.80       51.85      3.10 o 
  -3   2   2      377.46      374.46     10.39 o 
  -2   2   2       41.33       26.37      2.05 o 
  -1   2   2      193.37      142.33      4.64 o 
   0   2   2     6046.47     6069.51    455.30 o 
   1   2   2    10565.46    12969.01    138.35 o 
   2   2   2      280.18      336.11      9.83 o 
   3   2   2       58.65       62.49      3.21 o 
   4   2   2      171.63      168.99      5.62 o 
   5   2   2      554.58      432.72     12.59 o 
   6   2   2       19.92       24.24      3.08 o 
   7   2   2       69.22       79.68      5.54 o 
   8   2   2        0.69        2.20      5.24 o 
   9   2   2       65.06       56.39      5.23 o 
  10   2   2       18.19        7.00      4.10 o 
  11   2   2       13.74       12.88      3.54 o 
  12   2   2        2.82        4.62      2.20 o 
 -12   3   2        7.44       14.86      3.26 o 
 -11   3   2      333.66      385.69     11.82 o 
 -10   3   2        0.05       -6.01      6.01 o 
  -9   3   2       33.00       26.42      4.28 o 
  -8   3   2        8.16        9.00      2.87 o 
  -7   3   2        2.40       -1.18      4.47 o 
  -6   3   2      104.23      115.62      5.49 o 
  -5   3   2       15.71       15.81      2.87 o 
  -4   3   2      969.76      818.62     18.47 o 
  -3   3   2      313.10      249.24      7.36 o 
  -2   3   2     1459.09     1427.37     22.57 o 
  -1   3   2       11.50       36.25      2.23 o 
   0   3   2      140.43       97.58      4.62 o 
   1   3   2    11492.43    12252.79    132.36 o 
   2   3   2      296.28      346.29     10.26 o 
   3   3   2      124.59      120.89      4.38 o 
   4   3   2       37.71       34.07      3.06 o 
   5   3   2      176.36      156.82      5.97 o 
   6   3   2        0.29       -0.23      2.54 o 
   7   3   2       72.68       69.03      5.10 o 
   8   3   2       23.08       22.55      3.69 o 
   9   3   2       13.48       15.70      3.59 o 
  10   3   2        0.02        0.00      4.67 o 
  11   3   2        0.62        3.21      3.02 o 
  12   3   2        2.89        1.52      2.92 o 
 -12   4   2        0.01        3.11      3.36 o 
 -11   4   2        0.06        7.05      2.69 o 
 -10   4   2        4.13        4.56      5.57 o 
  -9   4   2       21.24       19.99      3.93 o 
  -8   4   2       38.02       36.51      4.33 o 
  -7   4   2       19.33       22.35      3.59 o 
  -6   4   2       45.04       50.65      3.67 o 
  -5   4   2     2030.81     1980.18     35.25 o 
  -4   4   2      279.77      313.99      9.54 o 
  -3   4   2       91.04       73.29      3.44 o 
  -2   4   2       82.31       99.21      3.65 o 
  -1   4   2       94.09      121.32      3.88 o 
   0   4   2        3.02       25.17     10.54 o 
   1   4   2      138.30      167.07      5.64 o 
   2   4   2      191.62      193.70      5.93 o 
   3   4   2        1.30        8.72      2.15 o 
   4   4   2       36.54       29.04      3.00 o 
   5   4   2       22.52       16.78      2.75 o 
   6   4   2       11.75        8.70      3.16 o 
   7   4   2       16.17       19.06      3.11 o 
   8   4   2        8.92        7.51      3.83 o 
   9   4   2       36.11       27.02      4.18 o 
  10   4   2       48.90       51.69      4.80 o 
  11   4   2        8.26       16.03      3.28 o 
  12   4   2        2.68       -2.13      3.26 o 
 -12   5   2        4.42        8.29      3.08 o 
 -11   5   2        5.42       -1.31      5.72 o 
 -10   5   2       49.69       51.88      5.16 o 
  -9   5   2        0.10        0.77      5.01 o 
  -8   5   2       10.29        6.29      3.03 o 
  -7   5   2       29.80       33.41      3.74 o 
  -6   5   2      178.02      200.14      7.23 o 
  -5   5   2       81.08       70.68      4.20 o 
  -4   5   2     1632.45     1652.04     30.33 o 
  -3   5   2       93.50       96.30      4.10 o 
  -2   5   2      223.25      258.99      7.70 o 
  -1   5   2      105.48      104.59      3.82 o 
   0   5   2      347.00      301.18      5.65 o 
   1   5   2     1068.43      902.89     18.34 o 
   2   5   2       55.32       45.46      2.97 o 
   3   5   2      769.07      958.66     21.34 o 
   4   5   2       34.67       20.08      2.70 o 
   5   5   2        1.97        2.72      2.25 o 
   6   5   2      107.97       83.09      5.08 o 
   7   5   2       28.07       19.62      3.62 o 
   8   5   2        3.00       -0.75      5.54 o 
   9   5   2        9.41        0.00      4.95 o 
  10   5   2        5.35        2.75      4.95 o 
  11   5   2        0.63       -3.82      3.82 o 
 -12   6   2        1.61        0.90      3.36 o 
 -11   6   2        9.70       -3.75      6.13 o 
 -10   6   2       44.69       65.60      5.72 o 
  -9   6   2        0.24        0.00      4.97 o 
  -8   6   2        8.32        1.47      6.31 o 
  -7   6   2       61.80       62.98      4.75 o 
  -6   6   2      620.24      595.88     16.62 o 
  -5   6   2       72.40       65.86      4.26 o 
  -4   6   2     1152.01     1253.13     26.34 o 
  -3   6   2       13.37       11.13      2.31 o 
  -2   6   2     1079.08     1053.10     21.58 o 
  -1   6   2      157.21      131.99      4.62 o 
   0   6   2      377.85      307.95     31.18 o 
   1   6   2        5.58       -2.56      3.10 o 
   2   6   2      660.19      562.37     15.63 o 
   3   6   2       66.88       64.47      4.06 o 
   4   6   2      183.69      144.93      5.80 o 
   5   6   2       14.60       11.64      2.67 o 
   6   6   2       20.81       15.99      3.36 o 
   7   6   2       12.96       20.50      3.52 o 
   8   6   2      142.11      111.40      6.88 o 
   9   6   2       76.27       76.15      5.52 o 
  10   6   2       15.26       16.90      3.08 o 
  11   6   2        1.11        7.21      2.79 o 
 -12   7   2        3.70        7.26      2.65 o 
 -11   7   2        1.37        1.18      3.62 o 
 -10   7   2       52.45       49.98      4.88 o 
  -9   7   2        2.11        3.06      4.05 o 
  -8   7   2       17.39       17.42      3.34 o 
  -7   7   2        4.11        7.19      2.90 o 
  -6   7   2        0.78       -3.08      4.80 o 
  -5   7   2       72.93       80.42      4.97 o 
  -4   7   2       25.91       14.06      2.70 o 
  -3   7   2      218.21      237.64      7.01 o 
  -2   7   2        5.99       15.31      2.57 o 
  -1   7   2     3152.26     3392.55     48.66 o 
   0   7   2      222.82      157.73      9.18 o 
   1   7   2      169.66      146.44      5.24 o 
   2   7   2        0.01       -2.43      3.44 o 
   3   7   2      114.21       84.54      4.70 o 
   4   7   2      486.78      447.96     13.62 o 
   5   7   2      514.93      382.74     11.82 o 
   6   7   2        4.35        0.67      5.29 o 
   7   7   2        4.14        4.46      5.46 o 
   8   7   2      101.36       84.12      5.74 o 
   9   7   2        5.68        4.41      5.69 o 
  10   7   2        1.32        2.51      4.77 o 
  11   7   2       10.11        6.10      3.11 o 
 -12   8   2        0.48        3.29      2.26 o 
 -11   8   2       87.53       90.79      6.08 o 
 -10   8   2       10.45        5.46      6.11 o 
  -9   8   2       41.98       25.42      4.57 o 
  -8   8   2      116.95      101.97      6.23 o 
  -7   8   2        9.80        5.77      6.21 o 
  -6   8   2       50.80       48.25      4.64 o 
  -5   8   2        4.83        9.82      2.87 o 
  -4   8   2        2.66        6.87      2.20 o 
  -3   8   2       22.25       27.09      3.41 o 
  -2   8   2       88.63      108.55      4.92 o 
  -1   8   2       13.30        4.92      2.16 o 
   0   8   2      442.77      474.89     26.14 o 
   1   8   2      645.42      604.66     17.49 o 
   2   8   2     2256.18     1612.93     32.01 o 
   3   8   2      341.26      291.05      9.54 o 
   4   8   2       95.35       99.28      5.56 o 
   5   8   2       48.36       49.77      4.31 o 
   6   8   2       97.09       74.14      5.56 o 
   7   8   2      148.24      135.20      7.42 o 
   8   8   2       49.39       43.21      5.08 o 
   9   8   2       36.20       35.14      4.65 o 
  10   8   2        2.82       -1.16      4.20 o 
  11   8   2        0.16       -1.20      3.59 o 
 -11   9   2        6.88       14.57      2.67 o 
 -10   9   2       12.02       13.08      3.59 o 
  -9   9   2      205.14      185.61      8.49 o 
  -8   9   2       61.40       51.59      5.51 o 
  -7   9   2       23.48       22.70      3.79 o 
  -6   9   2      127.59      113.78      6.24 o 
  -5   9   2       57.34       78.53      5.31 o 
  -4   9   2       33.10       31.68      3.74 o 
  -3   9   2        1.20       -3.31      3.31 o 
  -2   9   2       30.04       65.35      4.41 o 
  -1   9   2       21.37       35.35      3.29 o 
   0   9   2       51.37       61.46      3.47 o 
   1   9   2        0.47       -3.79      3.79 o 
   2   9   2      183.78      159.32      6.51 o 
   3   9   2        7.22       12.16      2.41 o 
   4   9   2        0.03       -4.26      4.26 o 
   5   9   2      112.04      125.81      6.51 o 
   6   9   2        9.82        8.28      3.38 o 
   7   9   2       16.05       13.85      3.49 o 
   8   9   2       34.43       28.27      3.82 o 
   9   9   2       53.80       39.17      4.39 o 
  10   9   2        1.38       -3.69      4.05 o 
 -11  10   2       33.85       35.22      3.82 o 
 -10  10   2        6.95        5.28      3.21 o 
  -9  10   2        3.84        2.11      5.59 o 
  -8  10   2        4.57        6.39      3.11 o 
  -7  10   2      135.66      148.16      7.55 o 
  -6  10   2      163.05      169.29      8.01 o 
  -5  10   2      754.99      794.29     25.02 o 
  -4  10   2       36.57       31.46      3.70 o 
  -3  10   2        0.48        2.80      2.43 o 
  -2  10   2       38.66       35.32      3.70 o 
  -1  10   2      215.97      215.48      7.34 o 
   0  10   2      180.44      220.11      9.05 o 
   1  10   2      293.23      294.75      9.91 o 
   2  10   2      212.60      193.54      7.39 o 
   3  10   2        0.34        1.25      3.51 o 
   4  10   2        2.89       14.77      3.43 o 
   5  10   2      169.33      177.76      8.00 o 
   6  10   2       21.51       24.96      4.20 o 
   7  10   2       16.81       18.42      3.28 o 
   8  10   2       21.73       20.85      3.75 o 
   9  10   2       34.99       36.94      4.82 o 
  10  10   2       53.87       52.13      4.93 o 
 -11  11   2        5.94        3.41      3.61 o 
 -10  11   2       59.43       66.14      5.08 o 
  -9  11   2        1.26        5.77      2.62 o 
  -8  11   2        2.89        3.69      3.97 o 
  -7  11   2       22.13       16.57      3.77 o 
  -6  11   2      388.71      500.76     15.27 o 
  -5  11   2       25.22       34.45      4.60 o 
  -4  11   2      127.25      135.10      6.77 o 
  -3  11   2      166.85      172.09      7.11 o 
  -2  11   2       40.27       28.79      3.65 o 
  -1  11   2        2.58       -0.61      3.83 o 
   0  11   2       44.48       52.51      3.15 o 
   1  11   2       29.34       26.43      3.56 o 
   2  11   2       28.51       22.47      3.36 o 
   3  11   2       70.39       71.55      5.18 o 
   4  11   2        7.65        5.44      3.98 o 
   5  11   2        6.30        6.03      3.24 o 
   6  11   2        1.53        5.54      3.11 o 
   7  11   2       56.60       60.96      5.06 o 
   8  11   2        9.75       12.54      3.18 o 
   9  11   2        4.72       -1.67      4.21 o 
  10  11   2       19.49       18.24      3.24 o 
 -10  12   2        0.16        2.21      2.15 o 
  -9  12   2        1.76        3.56      3.16 o 
  -8  12   2        1.43       -4.72      4.72 o 
  -7  12   2       21.57       30.12      3.82 o 
  -6  12   2      191.57      178.17      8.62 o 
  -5  12   2        0.01        3.77      5.80 o 
  -4  12   2      388.69      439.98     13.63 o 
  -3  12   2       73.33       85.53      5.87 o 
  -2  12   2       22.39       26.47      3.72 o 
  -1  12   2       29.15       35.74      3.98 o 
   0  12   2      353.70      338.91     12.37 o 
   1  12   2       56.72       49.26      4.52 o 
   2  12   2       18.27       25.29      3.87 o 
   3  12   2        1.70        1.44      4.46 o 
   4  12   2      120.02      104.29      6.49 o 
   5  12   2        4.47       15.08      3.93 o 
   6  12   2       38.73       37.48      4.77 o 
   7  12   2        1.42        5.44      2.64 o 
   8  12   2       72.57       74.27      5.64 o 
   9  12   2       17.47       11.08      3.67 o 
 -10  13   2        0.00        2.10      2.57 o 
  -9  13   2       12.85       10.00      3.64 o 
  -8  13   2       25.42       27.01      4.56 o 
  -7  13   2        0.07       -0.72      4.92 o 
  -6  13   2       22.97       27.60      3.74 o 
  -5  13   2       10.49       17.81      3.88 o 
  -4  13   2      105.99      123.24      7.26 o 
  -3  13   2      283.58      338.95     11.18 o 
  -2  13   2      432.13      430.18     13.68 o 
  -1  13   2        9.99       12.90      3.47 o 
   0  13   2      221.93      280.55      8.93 o 
   1  13   2      235.04      254.63      9.72 o 
   2  13   2       11.60       15.09      3.93 o 
   3  13   2      194.90      195.39      8.88 o 
   4  13   2       30.64       39.38      4.80 o 
   5  13   2       31.58       32.74      4.62 o 
   6  13   2       95.00       85.18      6.08 o 
   7  13   2       29.83       47.25      4.77 o 
   8  13   2       36.02       45.03      4.67 o 
   9  13   2       18.74       24.53      3.47 o 
  -9  14   2        5.79        4.20      2.38 o 
  -8  14   2        9.05        9.46      3.46 o 
  -7  14   2       63.94       77.35      5.33 o 
  -6  14   2      110.03      122.09      7.03 o 
  -5  14   2       16.40       28.47      4.24 o 
  -4  14   2       67.71       71.57      6.05 o 
  -3  14   2       48.39       42.59      4.90 o 
  -2  14   2      105.71      113.65      6.88 o 
  -1  14   2        5.11       -3.77      5.60 o 
   0  14   2        2.98        3.90      4.07 o 
   1  14   2      101.89      100.34      6.31 o 
   2  14   2        4.36       -0.77      4.92 o 
   3  14   2        6.90        8.01      3.33 o 
   4  14   2       11.24       13.44      4.26 o 
   5  14   2       39.53       29.42      4.72 o 
   6  14   2       66.77       66.42      5.42 o 
   7  14   2       27.60       24.25      3.92 o 
   8  14   2       68.58       56.41      4.90 o 
  -8  15   2        1.50        6.44      2.43 o 
  -7  15   2        3.09        2.02      3.39 o 
  -6  15   2       42.67       36.53      4.46 o 
  -5  15   2        6.79        0.00      5.83 o 
  -4  15   2      162.04      139.17      7.41 o 
  -3  15   2      155.42      152.51      7.67 o 
  -2  15   2      385.07      334.25     11.03 o 
  -1  15   2      169.91      148.42      7.69 o 
   0  15   2       12.69       12.63      2.68 o 
   1  15   2       31.47       31.40      4.72 o 
   2  15   2        0.89        2.29      4.79 o 
   3  15   2        1.00       -0.75      5.18 o 
   4  15   2        6.43       -0.72      6.13 o 
   5  15   2       55.82       52.67      5.01 o 
   6  15   2       34.58       36.02      4.31 o 
   7  15   2        9.48        8.83      2.69 o 
   8  15   2       25.10       23.37      3.28 o 
  -8  16   2        0.74        2.61      2.10 o 
  -7  16   2        1.28        5.93      2.47 o 
  -6  16   2        4.81       -2.29      4.52 o 
  -5  16   2        4.92        8.03      2.79 o 
  -4  16   2        2.24        4.18      4.82 o 
  -3  16   2       62.59       69.71      5.46 o 
  -2  16   2       90.30      100.05      6.26 o 
  -1  16   2        0.00        2.10      2.85 o 
   0  16   2       61.75       62.12      3.77 o 
   1  16   2      166.25      157.01      8.18 o 
   2  16   2        4.94       -5.87      6.13 o 
   3  16   2       50.91       46.07      4.57 o 
   4  16   2       46.93       43.72      4.82 o 
   5  16   2        4.36        3.57      3.26 o 
   6  16   2       49.93       46.67      4.67 o 
   7  16   2       81.08       73.94      5.13 o 
  -7  17   2        3.50        2.49      2.92 o 
  -6  17   2        0.17       -1.87      4.02 o 
  -5  17   2        3.73        3.87      4.72 o 
  -4  17   2       24.13       47.25      5.05 o 
  -3  17   2        2.85       -1.97      4.39 o 
  -2  17   2        7.54       -1.36      4.62 o 
  -1  17   2        1.31       -0.69      4.75 o 
   0  17   2        5.09        7.14      2.08 o 
   1  17   2        0.01       -5.70      5.70 o 
   2  17   2        0.10        2.39      2.95 o 
   3  17   2        5.17        3.44      3.82 o 
   4  17   2        0.49       -2.28      4.26 o 
   5  17   2        0.06        0.00      4.64 o 
   6  17   2       10.59        5.97      3.10 o 
  -6  18   2        1.82        4.06      2.31 o 
  -5  18   2        0.99       -4.00      4.00 o 
  -4  18   2        1.40        0.00      3.70 o 
  -3  18   2        0.14        3.33      4.08 o 
  -2  18   2        3.84        9.70      3.02 o 
  -1  18   2        0.50       -1.82      3.47 o 
   0  18   2        0.04       -0.80      2.81 o 
   1  18   2        5.16       10.11      3.75 o 
   2  18   2       14.65        7.06      3.98 o 
   3  18   2        8.34        2.08      4.87 o 
   4  18   2        0.83        1.59      2.95 o 
   5  18   2        1.29       -4.16      4.16 o 
  -4  19   2       43.35       44.44      3.75 o 
  -3  19   2        3.93        2.36      2.79 o 
  -2  19   2        0.99       -3.28      3.93 o 
  -1  19   2        2.31        4.38      2.85 o 
   0  19   2       11.11        8.32      2.17 o 
   1  19   2        1.16       -0.48      4.47 o 
   2  19   2        0.07       -4.31      4.31 o 
   3  19   2        0.31        2.15      2.82 o 
  -1  20   2        5.27        6.75      2.88 o 
   0  20   2        1.83       -1.99      2.80 o 
 -13   1   3        3.79        1.79      2.29 o 
 -12   1   3        6.07        3.38      4.13 o 
 -11   1   3      118.08      118.39      6.93 o 
 -10   1   3       22.69       20.19      4.03 o 
  -9   1   3        1.70        5.36      3.18 o 
  -8   1   3       17.91        4.72      6.83 o 
  -7   1   3      288.27      294.90      9.16 o 
  -6   1   3       17.68       32.15      3.43 o 
  -5   1   3        1.84        1.98      3.75 o 
  -4   1   3      140.88      192.13      6.26 o 
  -3   1   3      494.85      474.97     12.54 o 
  -2   1   3      119.11      183.18      5.90 o 
  -1   1   3      339.81      327.71      9.23 o 
   0   1   3     4004.06     3987.69    592.13 o 
   1   1   3     1739.05     1864.28     27.97 o 
   2   1   3      914.20      861.46     17.76 o 
   3   1   3      945.17      998.17     21.04 o 
   4   1   3     1504.05     1494.51     29.22 o 
   5   1   3     2664.09     2479.93     43.54 o 
   6   1   3      441.32      358.12     11.32 o 
   7   1   3        0.28        0.69      4.52 o 
   8   1   3       12.79      -12.85     12.85 o 
   9   1   3       60.54       58.41      5.47 o 
  10   1   3        8.64        4.83      5.13 o 
  11   1   3        6.05        1.61      4.65 o 
 -13   2   3        0.15        2.25      1.90 o 
 -12   2   3        0.01        3.59      2.97 o 
 -11   2   3       45.54       66.78      5.16 o 
 -10   2   3      191.74      201.49      9.05 o 
  -9   2   3       41.99       40.43      4.57 o 
  -8   2   3        5.88        5.16      3.06 o 
  -7   2   3       45.62       45.44      3.90 o 
  -6   2   3       88.00       93.54      5.11 o 
  -5   2   3      804.32      756.96     19.45 o 
  -4   2   3       67.96       40.84      2.97 o 
  -3   2   3       69.92       62.57      3.26 o 
  -2   2   3      683.43      782.96     15.95 o 
  -1   2   3      128.87      130.84      4.31 o 
   0   2   3        0.03        0.55      1.93 o 
   1   2   3      431.35      542.93     13.01 o 
   2   2   3     1788.36     1958.38     30.92 o 
   3   2   3      267.68      291.75      9.10 o 
   4   2   3     2077.04     1980.37     35.23 o 
   5   2   3       58.20       59.08      4.05 o 
   6   2   3       79.81       64.50      4.80 o 
   7   2   3      399.61      360.75     11.13 o 
   8   2   3        3.75        2.43      3.51 o 
   9   2   3        8.47        1.52      7.31 o 
  10   2   3       71.31       70.86      5.29 o 
  11   2   3       12.42       12.91      3.18 o 
 -12   3   3       54.97       53.69      5.01 o 
 -11   3   3        5.22        9.08      3.20 o 
 -10   3   3      332.82      372.51     12.05 o 
  -9   3   3       19.87       20.50      3.93 o 
  -8   3   3       14.26       26.27      3.39 o 
  -7   3   3       36.17       45.61      4.10 o 
  -6   3   3       23.68       21.26      3.31 o 
  -5   3   3       58.42       76.29      4.21 o 
  -4   3   3     6109.66     5605.22     71.76 o 
  -3   3   3       40.30       32.33      2.74 o 
  -2   3   3      284.17      217.38      6.83 o 
  -1   3   3      252.56      238.85      6.88 o 
   0   3   3      302.60      335.25     28.57 o 
   1   3   3        1.32        0.26      2.26 o 
   2   3   3      775.68     1064.00     21.22 o 
   3   3   3       33.33       50.62      3.33 o 
   4   3   3       84.42       97.57      4.93 o 
   5   3   3       16.35       17.09      3.05 o 
   6   3   3       48.96       41.71      3.97 o 
   7   3   3       34.43       31.38      4.52 o 
   8   3   3       10.69       11.29      3.61 o 
   9   3   3       25.65       25.17      4.13 o 
  10   3   3       35.66       28.50      3.83 o 
  11   3   3        0.02       -3.06      4.33 o 
 -12   4   3       55.67       74.53      5.29 o 
 -11   4   3        0.05        2.43      2.43 o 
 -10   4   3        1.12        0.75      4.20 o 
  -9   4   3       47.53       44.64      4.70 o 
  -8   4   3        3.64        0.28      2.69 o 
  -7   4   3       37.35       20.68      3.34 o 
  -6   4   3        7.13        6.83      2.47 o 
  -5   4   3       78.50       77.99      4.47 o 
  -4   4   3      122.76      138.25      5.26 o 
  -3   4   3     1060.25     1191.74     23.21 o 
  -2   4   3      176.51      242.08      7.55 o 
  -1   4   3        6.60       -0.54      2.69 o 
   0   4   3      722.65      728.81     26.42 o 
   1   4   3       10.50       13.04      2.06 o 
   2   4   3      458.66      558.10     15.01 o 
   3   4   3      431.54      524.98     15.73 o 
   4   4   3       18.40       19.57      2.61 o 
   5   4   3        0.49       -2.75      3.61 o 
   6   4   3       28.43       27.91      3.74 o 
   7   4   3        4.97        5.77      2.57 o 
   8   4   3       14.91       13.19      3.38 o 
   9   4   3        5.57        2.41      3.47 o 
  10   4   3        6.04        6.56      3.08 o 
  11   4   3        8.83       12.41      2.64 o 
 -12   5   3       38.27       44.98      4.60 o 
 -11   5   3       43.35       42.58      4.31 o 
 -10   5   3        0.83       -1.49      6.23 o 
  -9   5   3      342.28      320.89     11.26 o 
  -8   5   3        2.28        0.00      5.59 o 
  -7   5   3       24.32       29.51      3.77 o 
  -6   5   3       52.99       67.71      4.51 o 
  -5   5   3        3.86        1.93      3.85 o 
  -4   5   3        0.49        8.11      2.11 o 
  -3   5   3     1620.66     1746.63     30.79 o 
  -2   5   3      982.30     1083.02     21.80 o 
  -1   5   3      537.20      638.36     15.54 o 
   0   5   3      181.06      164.03      4.03 o 
   1   5   3     1119.85     1126.50     22.45 o 
   2   5   3        1.09        4.57      1.88 o 
   3   5   3      170.55      214.89      6.92 o 
   4   5   3      141.55      131.12      5.56 o 
   5   5   3        0.29        1.16      3.28 o 
   6   5   3        1.81        2.65      4.79 o 
   7   5   3       33.65       20.88      4.26 o 
   8   5   3        0.89       -1.54      5.23 o 
   9   5   3       23.37       28.38      4.16 o 
  10   5   3        7.25       12.62      3.24 o 
  11   5   3        4.33        5.69      2.69 o 
 -12   6   3       13.12       14.49      2.93 o 
 -11   6   3      182.50      170.66      7.85 o 
 -10   6   3        1.84       -2.20      4.56 o 
  -9   6   3       12.91       15.62      3.56 o 
  -8   6   3       14.03       17.14      3.29 o 
  -7   6   3        5.49        2.97      2.87 o 
  -6   6   3      138.54      142.97      6.51 o 
  -5   6   3        0.29        1.03      3.88 o 
  -4   6   3      400.29      413.25     12.16 o 
  -3   6   3      346.87      305.75      9.96 o 
  -2   6   3      808.38      931.68     20.96 o 
  -1   6   3      211.93      276.64      8.98 o 
   0   6   3       37.46       80.91      5.11 o 
   1   6   3       48.22       74.19      3.88 o 
   2   6   3      478.98      466.55     12.62 o 
   3   6   3      262.65      314.30      9.46 o 
   4   6   3        4.30        5.97      2.90 o 
   5   6   3       32.13       17.11      3.59 o 
   6   6   3        5.60        9.10      2.57 o 
   7   6   3      189.94      168.66      7.92 o 
   8   6   3      142.05      128.89      7.29 o 
   9   6   3      125.55       98.97      6.36 o 
  10   6   3       33.39       28.47      4.34 o 
  11   6   3        7.36        5.19      2.88 o 
 -12   7   3       10.52       11.37      2.38 o 
 -11   7   3       72.73       74.71      5.47 o 
 -10   7   3        9.61        8.77      2.87 o 
  -9   7   3       90.53       69.53      5.78 o 
  -8   7   3        2.54       14.78      2.88 o 
  -7   7   3        0.67       -3.51      4.92 o 
  -6   7   3        9.27       17.96      2.97 o 
  -5   7   3        8.45        8.75      2.88 o 
  -4   7   3      853.54      972.19     24.17 o 
  -3   7   3        0.99        0.00      3.10 o 
  -2   7   3      183.19      231.18      7.60 o 
  -1   7   3      587.45      819.16     20.16 o 
   0   7   3      601.55      758.45     13.69 o 
   1   7   3      193.34      228.55      7.08 o 
   2   7   3      352.91      358.71     11.44 o 
   3   7   3      183.16      162.88      6.34 o 
   4   7   3       51.15       54.92      4.24 o 
   5   7   3       83.02       72.48      5.06 o 
   6   7   3      122.95      122.88      6.67 o 
   7   7   3        4.27       11.29      3.10 o 
   8   7   3        4.43        8.24      2.95 o 
   9   7   3       29.35       33.38      4.54 o 
  10   7   3       18.29       21.55      3.43 o 
  11   7   3        3.85        3.13      2.43 o 
 -12   8   3        2.14        4.46      1.64 o 
 -11   8   3       51.65       54.52      4.88 o 
 -10   8   3      118.12       93.36      5.93 o 
  -9   8   3       18.92       22.53      4.26 o 
  -8   8   3      111.97      116.68      6.82 o 
  -7   8   3      118.83      116.98      6.87 o 
  -6   8   3        2.10        0.80      2.67 o 
  -5   8   3        0.36        7.75      2.74 o 
  -4   8   3       24.83       37.15      3.65 o 
  -3   8   3        6.24       25.34      3.18 o 
  -2   8   3        5.93        4.85      2.29 o 
  -1   8   3        9.90       11.34      2.47 o 
   0   8   3        6.62        8.63      3.83 o 
   1   8   3        4.81        3.79      4.95 o 
   2   8   3      664.99      624.59     19.27 o 
   3   8   3      183.65      159.77      6.74 o 
   4   8   3      538.75      456.35     14.85 o 
   5   8   3        1.12        4.79      5.08 o 
   6   8   3        2.22       -4.44      5.44 o 
   7   8   3        3.15        3.08      5.87 o 
   8   8   3       17.42       19.44      4.00 o 
   9   8   3        3.16        4.62      4.90 o 
  10   8   3        0.47        3.06      3.54 o 
 -11   9   3        2.21       -1.43      4.15 o 
 -10   9   3       34.14       36.94      4.82 o 
  -9   9   3       59.23       72.27      5.46 o 
  -8   9   3      154.24      160.32      7.67 o 
  -7   9   3       90.70       81.14      5.95 o 
  -6   9   3      169.30      172.56      7.98 o 
  -5   9   3        3.30        1.31      4.33 o 
  -4   9   3       96.99       96.67      5.47 o 
  -3   9   3       52.66       47.64      3.97 o 
  -2   9   3      417.89      398.96     12.95 o 
  -1   9   3       16.39       15.65      2.90 o 
   0   9   3       21.61       20.71      2.08 o 
   1   9   3       87.63       94.08      5.23 o 
   2   9   3      479.11      390.42     11.46 o 
   3   9   3       25.16       19.01      3.33 o 
   4   9   3      161.25      109.75      6.54 o 
   5   9   3       65.72       63.29      4.95 o 
   6   9   3       43.41       35.58      4.51 o 
   7   9   3        1.26       -2.29      5.80 o 
   8   9   3       49.01       45.90      5.00 o 
   9   9   3       10.91        8.60      3.82 o 
  10   9   3       20.47       26.47      3.44 o 
 -11  10   3        1.05        1.64      2.97 o 
 -10  10   3       13.60       11.82      3.59 o 
  -9  10   3        0.00        1.39      3.92 o 
  -8  10   3       17.80       17.80      3.90 o 
  -7  10   3      186.22      195.88      8.75 o 
  -6  10   3      391.79      386.15     11.82 o 
  -5  10   3      453.28      506.70     16.67 o 
  -4  10   3       50.67       57.23      4.39 o 
  -3  10   3       36.45       35.43      3.77 o 
  -2  10   3        8.62       13.29      3.41 o 
  -1  10   3        4.26        7.51      2.82 o 
   0  10   3        0.14        0.93      2.00 o 
   1  10   3       10.64       23.81      3.31 o 
   2  10   3       81.03       53.56      4.57 o 
   3  10   3      132.08       98.62      6.06 o 
   4  10   3        1.00        4.24      3.13 o 
   5  10   3       26.67       20.67      4.05 o 
   6  10   3        5.51        4.31      3.05 o 
   7  10   3        0.48        5.11      2.64 o 
   8  10   3       60.17       48.61      4.83 o 
   9  10   3       42.45       32.60      4.41 o 
  10  10   3        1.91        5.75      2.90 o 
 -10  11   3        9.96        6.11      3.43 o 
  -9  11   3       29.20       37.30      3.87 o 
  -8  11   3       10.85        6.69      3.41 o 
  -7  11   3        4.90        0.77      5.00 o 
  -6  11   3       41.41       42.23      4.44 o 
  -5  11   3        0.56        2.93      3.34 o 
  -4  11   3      885.80      940.04     28.04 o 
  -3  11   3        0.38        4.00      5.41 o 
  -2  11   3       47.54       67.29      4.62 o 
  -1  11   3        3.58       10.83      3.44 o 
   0  11   3       50.58       53.87      3.04 o 
   1  11   3       67.59       69.81      4.88 o 
   2  11   3       16.29       11.88      3.77 o 
   3  11   3      138.55       99.47      6.23 o 
   4  11   3        1.18        0.00      4.06 o 
   5  11   3        4.11        3.06      5.52 o 
   6  11   3        3.11        6.42      3.13 o 
   7  11   3       12.30        7.23      3.26 o 
   8  11   3       10.20        8.82      3.43 o 
   9  11   3        0.74        2.44      3.75 o 
 -10  12   3        1.94       -1.72      3.70 o 
  -9  12   3        1.34        1.74      3.00 o 
  -8  12   3        0.00       -2.74      5.38 o 
  -7  12   3        4.75        5.95      3.11 o 
  -6  12   3       31.93       40.40      4.64 o 
  -5  12   3      313.93      365.65     11.85 o 
  -4  12   3       25.41       37.51      4.42 o 
  -3  12   3      570.10      552.42     15.70 o 
  -2  12   3      116.22      122.01      6.52 o 
  -1  12   3       59.53       53.82      4.62 o 
   0  12   3      183.50      157.65      8.49 o 
   1  12   3      608.47      487.83     14.47 o 
   2  12   3        8.14        3.47      3.24 o 
   3  12   3       84.96       68.08      5.88 o 
   4  12   3      170.68      116.96      7.16 o 
   5  12   3       32.13       13.52      3.79 o 
   6  12   3        0.37        2.97      4.33 o 
   7  12   3        2.00        2.43      2.77 o 
   8  12   3        2.85       -0.56      3.85 o 
   9  12   3        0.54       -3.97      3.97 o 
 -10  13   3        1.30       -1.02      2.93 o 
  -9  13   3       19.92       10.70      3.67 o 
  -8  13   3       27.77       30.07      4.24 o 
  -7  13   3        2.00        1.41      4.34 o 
  -6  13   3       15.17       20.37      3.98 o 
  -5  13   3      168.94      161.83      8.16 o 
  -4  13   3      242.02      219.71      9.37 o 
  -3  13   3      699.49      679.13     20.14 o 
  -2  13   3      991.32     1069.14     30.61 o 
  -1  13   3      394.27      430.56     13.70 o 
   0  13   3        0.02        6.88      2.52 o 
   1  13   3      216.79      180.09      8.26 o 
   2  13   3       47.01       46.03      4.90 o 
   3  13   3       13.08        4.60      5.33 o 
   4  13   3       26.49       22.75      4.42 o 
   5  13   3        7.90       -1.49      6.26 o 
   6  13   3       75.10       66.94      5.88 o 
   7  13   3      103.13      102.36      7.52 o 
   8  13   3       42.53       41.64      4.41 o 
  -9  14   3        0.22        1.82      2.18 o 
  -8  14   3        6.01        8.08      2.95 o 
  -7  14   3        4.29        4.49      4.75 o 
  -6  14   3        8.58       -0.70      5.16 o 
  -5  14   3       58.47       50.74      4.95 o 
  -4  14   3      324.39      319.83     11.06 o 
  -3  14   3       49.01       52.65      5.31 o 
  -2  14   3      126.05      148.03      7.72 o 
  -1  14   3      147.21      148.20      7.54 o 
   0  14   3       70.24       82.92      4.18 o 
   1  14   3       17.14       13.21      3.85 o 
   2  14   3      211.12      179.89      8.26 o 
   3  14   3        0.27        1.52      5.08 o 
   4  14   3       67.78       54.36      5.62 o 
   5  14   3        2.83        4.23      4.88 o 
   6  14   3       43.04       47.33      4.85 o 
   7  14   3       21.36       19.11      3.92 o 
   8  14   3       47.06       44.31      4.42 o 
  -8  15   3       11.20        2.64      4.18 o 
  -7  15   3       14.41       19.75      3.54 o 
  -6  15   3        0.91        1.03      2.57 o 
  -5  15   3        0.89        0.00      4.20 o 
  -4  15   3       23.97       17.91      3.88 o 
  -3  15   3        0.61        0.00      5.52 o 
  -2  15   3       15.61       27.33      3.74 o 
  -1  15   3        7.17       14.32      3.49 o 
   0  15   3       35.34       42.48      3.80 o 
   1  15   3       14.03       13.75      4.13 o 
   2  15   3       14.85       -5.28      6.36 o 
   3  15   3        2.49        4.70      3.43 o 
   4  15   3       25.79       19.50      4.15 o 
   5  15   3        0.56        3.80      4.11 o 
   6  15   3        1.38       -3.80      4.18 o 
   7  15   3       16.76       13.34      3.29 o 
  -7  16   3        2.19        3.18      2.51 o 
  -6  16   3        1.14        1.66      3.93 o 
  -5  16   3        0.31       -3.75      4.33 o 
  -4  16   3        0.15        2.43      2.25 o 
  -3  16   3        0.01        2.82      3.31 o 
  -2  16   3        6.41       14.18      3.18 o 
  -1  16   3       21.07       21.04      3.72 o 
   0  16   3       16.71       15.20      2.74 o 
   1  16   3       50.83       52.85      5.56 o 
   2  16   3        9.90       10.73      3.41 o 
   3  16   3       12.49       -6.05      7.64 o 
   4  16   3        3.66        1.25      5.10 o 
   5  16   3        5.89       -1.62      5.56 o 
   6  16   3        0.86        3.29      3.06 o 
  -6  17   3        0.00        0.88      2.93 o 
  -5  17   3       13.94       21.50      3.51 o 
  -4  17   3        3.27        8.19      2.93 o 
  -3  17   3        0.25        3.77      4.06 o 
  -2  17   3        1.64        7.83      2.93 o 
  -1  17   3        0.67        0.67      4.05 o 
   0  17   3        1.18       -3.05      3.34 o 
   1  17   3        0.17        2.62      4.98 o 
   2  17   3        5.86        5.01      5.16 o 
   3  17   3        5.08        4.06      3.72 o 
   4  17   3        1.01        2.06      4.33 o 
   5  17   3       24.45       22.32      3.70 o 
  -5  18   3       12.19       18.37      3.33 o 
  -4  18   3        3.83        6.39      2.75 o 
  -3  18   3        0.17       -4.31      4.31 o 
  -2  18   3        0.11       -4.13      4.13 o 
  -1  18   3        0.37        3.41      3.93 o 
   0  18   3        5.29        6.44      2.43 o 
   1  18   3       28.67       24.88      4.44 o 
   2  18   3        3.58       -5.11      5.11 o 
   3  18   3        2.53       -2.33      4.46 o 
   4  18   3       10.53       13.01      3.21 o 
  -4  19   3        5.11        0.00      3.52 o 
  -3  19   3        8.66        7.08      2.72 o 
  -2  19   3        7.16        2.57      4.33 o 
  -1  19   3        0.54       -0.44      3.41 o 
   0  19   3       10.29       12.19      2.18 o 
   1  19   3       12.96        7.47      3.83 o 
   2  19   3        0.00        6.42      2.67 o 
 -13   0   4        2.60        9.73      2.28 o 
 -12   0   4        3.91        1.64      4.13 o 
 -11   0   4       10.06       14.37      3.00 o 
 -10   0   4      904.28      937.60     29.07 o 
  -9   0   4      444.80      487.08     14.85 o 
  -8   0   4       34.25       30.45      3.93 o 
  -7   0   4       13.52       15.06      2.93 o 
  -6   0   4      799.00      905.38     23.73 o 
  -5   0   4       34.90       33.89      3.13 o 
  -4   0   4      160.26      241.39      7.46 o 
  -3   0   4      359.80      403.68     12.45 o 
  -2   0   4      217.99      214.29      7.01 o 
  -1   0   4        3.97        5.52      1.79 o 
   0   0   4       45.84       40.86      1.89 o 
   1   0   4      272.22      318.94      8.93 o 
   2   0   4      630.54      747.02     18.06 o 
   3   0   4     1934.20     1988.83     34.99 o 
   4   0   4    15955.41    15596.32    178.68 o 
   5   0   4     1236.72     1216.39     29.30 o 
   6   0   4       34.13       44.79      5.00 o 
   7   0   4      249.74      256.60      9.69 o 
   8   0   4        2.07        3.85      5.60 o 
   9   0   4       32.50       23.60      3.49 o 
  10   0   4       28.00       26.56      4.06 o 
  11   0   4        1.95       -3.72      3.72 o 
 -13   1   4        5.43        7.42      2.36 o 
 -12   1   4        0.24        2.72      2.92 o 
 -11   1   4       12.35       20.94      3.49 o 
 -10   1   4       16.87       17.62      4.05 o 
  -9   1   4      389.55      461.30     14.44 o 
  -8   1   4       69.59       69.40      5.16 o 
  -7   1   4      287.69      314.07      9.72 o 
  -6   1   4      132.22      138.97      6.10 o 
  -5   1   4       27.36       49.74      3.69 o 
  -4   1   4      821.84      895.71     20.68 o 
  -3   1   4      118.81      156.85      5.03 o 
  -2   1   4      589.59      458.96     12.77 o 
  -1   1   4     2056.19     1519.02     25.65 o 
   0   1   4       61.70       59.07      7.89 o 
   1   1   4      404.81      475.81     13.32 o 
   2   1   4      423.13      537.75     15.18 o 
   3   1   4      695.60      646.03     18.12 o 
   4   1   4     2344.61     2121.98     38.94 o 
   5   1   4       76.11       82.30      5.21 o 
   6   1   4      461.55      433.82     15.09 o 
   7   1   4        0.14       21.48      4.16 o 
   8   1   4       10.03        5.39      6.01 o 
   9   1   4       11.88       14.13      3.46 o 
  10   1   4        1.66       -3.88      3.88 o 
  11   1   4        3.01        1.54      2.61 o 
 -12   2   4        5.35        7.19      2.49 o 
 -11   2   4       21.15       24.02      3.95 o 
 -10   2   4        0.23       -5.51      5.51 o 
  -9   2   4      366.78      373.02     12.08 o 
  -8   2   4       53.14       50.97      4.80 o 
  -7   2   4      124.46      134.35      6.54 o 
  -6   2   4        5.77       11.06      2.54 o 
  -5   2   4       11.61       14.13      2.51 o 
  -4   2   4     1612.67     1675.38     30.58 o 
  -3   2   4      362.50      381.92     10.36 o 
  -2   2   4        4.64       34.99      2.67 o 
  -1   2   4       24.92       28.35      2.67 o 
   0   2   4        2.12        2.38      1.47 o 
   1   2   4        6.90       12.78      2.20 o 
   2   2   4     1364.31     1683.28     30.12 o 
   3   2   4     1264.72     1357.36     28.07 o 
   4   2   4      603.45      597.22     18.85 o 
   5   2   4       79.64       73.37      5.05 o 
   6   2   4        3.23       -0.67      4.28 o 
   7   2   4      239.74      196.85      8.41 o 
   8   2   4       58.90       60.98      5.05 o 
   9   2   4        5.55       -3.65      5.98 o 
  10   2   4        0.26        1.23      2.98 o 
  11   2   4       13.12        4.95      3.20 o 
 -12   3   4        0.76        1.03      4.06 o 
 -11   3   4        0.87       -3.36      5.24 o 
 -10   3   4       65.15       80.99      6.39 o 
  -9   3   4      542.39      640.85     19.91 o 
  -8   3   4       50.59       69.01      5.67 o 
  -7   3   4      153.84      144.16      6.83 o 
  -6   3   4       87.86       55.47      4.24 o 
  -5   3   4       46.07       51.74      3.80 o 
  -4   3   4        3.95       11.65      2.54 o 
  -3   3   4       91.14      139.94      5.21 o 
  -2   3   4     1837.98     1691.13     28.97 o 
  -1   3   4      316.66      280.45      8.28 o 
   0   3   4      841.74      824.10    119.99 o 
   1   3   4       14.39       21.03      2.56 o 
   2   3   4       47.93       62.96      3.64 o 
   3   3   4     5137.32     5398.67     72.94 o 
   4   3   4       10.70       11.73      2.69 o 
   5   3   4       25.62       28.91      3.49 o 
   6   3   4       13.98       15.24      3.23 o 
   7   3   4       74.60       79.46      5.64 o 
   8   3   4        3.57       -0.77      4.93 o 
   9   3   4       15.74        8.39      3.67 o 
  10   3   4       20.56       25.17      3.97 o 
  11   3   4        2.59        1.03      2.31 o 
 -12   4   4        4.42        1.47      4.44 o 
 -11   4   4       39.77       54.90      4.38 o 
 -10   4   4        3.03        5.36      3.10 o 
  -9   4   4       22.13       26.24      4.06 o 
  -8   4   4        0.79        0.00      4.34 o 
  -7   4   4        0.50        1.29      4.02 o 
  -6   4   4      138.19      107.62      5.74 o 
  -5   4   4       48.33       61.26      4.28 o 
  -4   4   4        3.22       -0.43      2.75 o 
  -3   4   4     2067.45     2373.67     38.43 o 
  -2   4   4        0.12       25.22      2.59 o 
  -1   4   4       90.30       94.56      4.10 o 
   0   4   4      408.52      450.46     46.39 o 
   1   4   4      692.23      966.28     21.48 o 
   2   4   4       98.72      117.78      5.03 o 
   3   4   4      104.37      131.74      5.57 o 
   4   4   4      200.41      216.71      7.57 o 
   5   4   4        9.62       12.85      2.95 o 
   6   4   4        0.10        2.08      4.97 o 
   7   4   4       20.25       16.31      4.44 o 
   8   4   4        0.40       -3.83      4.67 o 
   9   4   4        4.68        5.67      2.98 o 
  10   4   4        0.81        3.47      4.70 o 
  11   4   4        4.20        4.44      2.41 o 
 -12   5   4        1.98        3.47      2.87 o 
 -11   5   4       78.38       96.05      6.33 o 
 -10   5   4        0.67        4.41      3.41 o 
  -9   5   4       64.86       68.52      5.72 o 
  -8   5   4       79.28       78.92      5.95 o 
  -7   5   4        0.22        4.85      2.64 o 
  -6   5   4       23.24       17.19      3.10 o 
  -5   5   4       77.91       74.38      4.57 o 
  -4   5   4       17.02       33.40      3.02 o 
  -3   5   4       15.64       18.35      2.77 o 
  -2   5   4     2622.19     2671.83     41.84 o 
  -1   5   4       96.21      104.64      4.51 o 
   0   5   4        0.57        0.32      2.26 o 
   1   5   4      261.67      304.27      9.90 o 
   2   5   4        4.24        1.93      2.23 o 
   3   5   4      110.56      131.53      5.77 o 
   4   5   4        1.50       -4.64      4.64 o 
   5   5   4       54.91       64.26      4.82 o 
   6   5   4        0.02       -5.62      5.62 o 
   7   5   4        2.83        1.52      5.06 o 
   8   5   4       17.34       18.27      4.02 o 
   9   5   4        1.08        4.70      2.93 o 
  10   5   4        0.01       -3.85      4.23 o 
  11   5   4        0.10        2.47      1.90 o 
 -12   6   4       13.08       16.32      3.02 o 
 -11   6   4        1.83        8.98      3.03 o 
 -10   6   4        4.78        9.16      3.08 o 
  -9   6   4       20.72       32.97      3.97 o 
  -8   6   4       21.55       29.69      4.69 o 
  -7   6   4       14.76        6.41      2.80 o 
  -6   6   4       43.41       31.66      4.00 o 
  -5   6   4       40.00       23.70      3.51 o 
  -4   6   4     1349.28     1514.84     31.74 o 
  -3   6   4       74.62       79.60      4.29 o 
  -2   6   4      248.51      283.26      8.52 o 
  -1   6   4        4.58        1.64      3.83 o 
   0   6   4      348.58      325.87      7.39 o 
   1   6   4       55.97       41.63      3.38 o 
   2   6   4      113.09      102.62      5.10 o 
   3   6   4       11.79       11.09      2.98 o 
   4   6   4      172.08      197.62      7.55 o 
   5   6   4       33.92       36.22      4.10 o 
   6   6   4       19.47       19.37      3.95 o 
   7   6   4        4.85       -3.83      6.00 o 
   8   6   4        0.99        0.00      4.51 o 
   9   6   4       26.36       32.46      4.15 o 
  10   6   4        9.37       10.28      2.87 o 
 -12   7   4        4.22        6.59      2.34 o 
 -11   7   4        8.96        0.56      4.57 o 
 -10   7   4       13.03       14.08      3.85 o 
  -9   7   4       11.56       10.88      3.39 o 
  -8   7   4       41.43       37.71      4.46 o 
  -7   7   4       23.62       25.68      3.80 o 
  -6   7   4       24.69       16.95      3.77 o 
  -5   7   4        8.34        7.18      2.82 o 
  -4   7   4      110.63       95.71      5.36 o 
  -3   7   4       14.52       20.47      2.97 o 
  -2   7   4        5.32       11.23      2.67 o 
  -1   7   4       87.53       91.51      4.47 o 
   0   7   4       32.46       39.53      2.54 o 
   1   7   4      879.92      778.36     21.26 o 
   2   7   4        8.06        4.18      2.25 o 
   3   7   4      100.40      113.54      5.67 o 
   4   7   4        0.08        1.92      4.80 o 
   5   7   4       14.51       17.65      3.39 o 
   6   7   4      236.20      214.30      9.21 o 
   7   7   4       60.35       45.26      5.11 o 
   8   7   4        1.63        2.20      3.82 o 
   9   7   4       18.81       22.71      4.31 o 
  10   7   4       18.95       15.73      3.65 o 
 -11   8   4        2.13       -3.57      3.93 o 
 -10   8   4        0.22        5.24      2.51 o 
  -9   8   4      119.07      100.88      6.39 o 
  -8   8   4       15.33       24.78      4.15 o 
  -7   8   4      117.43       99.33      6.41 o 
  -6   8   4      201.48      191.79      8.14 o 
  -5   8   4        1.78        1.28      3.26 o 
  -4   8   4      174.04      169.48      6.85 o 
  -3   8   4        0.01        1.10      3.36 o 
  -2   8   4       39.92       47.85      3.82 o 
  -1   8   4        1.87       -1.52      3.82 o 
   0   8   4       45.90       53.34      2.81 o 
   1   8   4       16.47       10.90      2.98 o 
   2   8   4      199.40      194.65      7.24 o 
   3   8   4      287.24      296.39      9.41 o 
   4   8   4      567.56      626.70     18.39 o 
   5   8   4       69.27       69.94      5.57 o 
   6   8   4       17.77       14.68      4.03 o 
   7   8   4        1.10       -1.52      3.28 o 
   8   8   4       42.31       31.35      3.95 o 
   9   8   4       42.10       34.38      4.59 o 
  10   8   4       35.67       34.37      4.02 o 
 -11   9   4        4.06        1.36      2.36 o 
 -10   9   4        8.38       12.49      3.24 o 
  -9   9   4       62.06       67.57      5.11 o 
  -8   9   4       57.94       62.95      5.18 o 
  -7   9   4      398.38      373.25     11.73 o 
  -6   9   4       24.25       17.75      3.92 o 
  -5   9   4       69.79       76.61      5.13 o 
  -4   9   4      128.68       92.31      5.77 o 
  -3   9   4       12.38        5.74      3.05 o 
  -2   9   4      105.40       99.26      5.39 o 
  -1   9   4       29.31       17.04      3.15 o 
   0   9   4       22.24       42.84      4.51 o 
   1   9   4        0.00       -7.85      7.85 o 
   2   9   4       53.73       41.97      4.65 o 
   3   9   4        0.20       -4.65      4.83 o 
   4   9   4      212.99      196.74      8.46 o 
   5   9   4        2.94        6.92      3.11 o 
   6   9   4        0.52        3.08      4.87 o 
   7   9   4       55.03       55.24      4.98 o 
   8   9   4        2.85       -5.31      5.31 o 
   9   9   4       15.73       11.49      3.28 o 
  10   9   4        9.14       11.67      2.49 o 
 -11  10   4        3.07       -0.39      3.24 o 
 -10  10   4       13.67        8.28      3.10 o 
  -9  10   4       45.83       43.33      4.98 o 
  -8  10   4       62.94       70.44      5.28 o 
  -7  10   4       11.97       19.58      3.24 o 
  -6  10   4       39.90       48.70      4.85 o 
  -5  10   4      398.42      408.02     13.52 o 
  -4  10   4       25.29       22.66      4.28 o 
  -3  10   4      831.13      794.76     24.75 o 
  -2  10   4        1.84        2.75      2.59 o 
  -1  10   4        1.81        2.72      2.25 o 
   0  10   4       84.77       73.41      3.42 o 
   1  10   4       97.34       76.29      5.41 o 
   2  10   4       65.32       67.63      5.18 o 
   3  10   4      181.51      154.18      7.74 o 
   4  10   4       43.18       41.04      4.51 o 
   5  10   4       20.79       17.50      4.74 o 
   6  10   4        1.61        5.49      3.18 o 
   7  10   4       43.38       43.85      4.54 o 
   8  10   4       21.93       11.73      4.24 o 
   9  10   4        1.19        2.36      3.02 o 
 -10  11   4        8.27        6.28      2.61 o 
  -9  11   4        1.79        1.85      4.15 o 
  -8  11   4      100.90      103.95      6.23 o 
  -7  11   4        5.82        4.83      2.64 o 
  -6  11   4        0.13       -2.29      4.77 o 
  -5  11   4      135.72      125.53      6.80 o 
  -4  11   4      598.54      674.49     19.98 o 
  -3  11   4      338.13      400.19     13.14 o 
  -2  11   4      113.80       81.56      5.90 o 
  -1  11   4       36.55       34.64      3.98 o 
   0  11   4       37.97       41.26      2.95 o 
   1  11   4       36.30       29.96      4.15 o 
   2  11   4       58.50       45.28      4.90 o 
   3  11   4      189.33      172.96      8.23 o 
   4  11   4       46.56       34.86      4.69 o 
   5  11   4       12.56        3.08      6.70 o 
   6  11   4       15.53       20.17      4.39 o 
   7  11   4        5.20        6.72      2.64 o 
   8  11   4        0.06        2.49      2.92 o 
   9  11   4       11.88       14.24      3.15 o 
 -10  12   4       10.98        5.42      2.67 o 
  -9  12   4        0.37        1.66      2.33 o 
  -8  12   4        9.27        6.87      3.26 o 
  -7  12   4        4.08       16.03      3.65 o 
  -6  12   4       11.01       17.93      3.23 o 
  -5  12   4        5.26       13.14      3.36 o 
  -4  12   4      308.23      298.32     10.55 o 
  -3  12   4        4.22        3.69      6.47 o 
  -2  12   4      383.64      370.60     11.77 o 
  -1  12   4      160.63      166.47      7.92 o 
   0  12   4       24.10       29.66      3.09 o 
   1  12   4       58.78       65.67      5.69 o 
   2  12   4      151.45      128.63      7.23 o 
   3  12   4       15.69       13.47      3.54 o 
   4  12   4       14.96       15.70      4.10 o 
   5  12   4        0.82        2.26      5.38 o 
   6  12   4       25.85       20.47      4.77 o 
   7  12   4        0.55       -5.24      5.24 o 
   8  12   4        6.58        9.80      2.61 o 
  -9  13   4        2.65       -1.87      3.69 o 
  -8  13   4        0.11       -2.36      3.92 o 
  -7  13   4       15.95        4.36      3.62 o 
  -6  13   4       20.57       13.21      4.23 o 
  -5  13   4        0.04       -5.52      5.52 o 
  -4  13   4        8.56        3.06      5.82 o 
  -3  13   4        0.84        4.57      5.28 o 
  -2  13   4       88.91       98.85      6.42 o 
  -1  13   4      302.88      293.79     10.65 o 
   0  13   4      305.61      298.82     13.36 o 
   1  13   4        0.79        3.05      5.51 o 
   2  13   4      157.62      152.00      8.00 o 
   3  13   4       67.34       63.03      6.01 o 
   4  13   4        9.07        6.93      4.42 o 
   5  13   4       68.83       65.39      5.69 o 
   6  13   4        3.11        5.90      3.70 o 
   7  13   4       15.24       15.18      3.72 o 
   8  13   4       24.47       15.95      3.56 o 
  -9  14   4        1.81        0.00      2.87 o 
  -8  14   4        2.24        4.05      2.46 o 
  -7  14   4       12.47        4.88      3.47 o 
  -6  14   4        6.07        2.18      3.16 o 
  -5  14   4       94.65      115.40      6.72 o 
  -4  14   4       98.70       93.26      6.31 o 
  -3  14   4       31.28       28.33      5.21 o 
  -2  14   4       19.51       21.40      4.23 o 
  -1  14   4       50.63       37.94      4.85 o 
   0  14   4       26.38       33.62     11.57 o 
   1  14   4        3.88        3.08      6.15 o 
   2  14   4        6.11       16.80      3.52 o 
   3  14   4       68.09       63.93      5.97 o 
   4  14   4        1.74        4.28      3.16 o 
   5  14   4        1.12       -6.42      6.42 o 
   6  14   4       14.56       22.50      3.74 o 
   7  14   4       17.53       22.24      3.38 o 
  -8  15   4       21.64       23.75      3.05 o 
  -7  15   4        1.12       -1.05      3.97 o 
  -6  15   4        8.20       10.67      3.57 o 
  -5  15   4       21.71       22.01      3.98 o 
  -4  15   4       23.62       19.62      3.98 o 
  -3  15   4        1.57       -4.59      4.59 o 
  -2  15   4       99.39       90.89      5.90 o 
  -1  15   4      162.63      151.60      7.78 o 
   0  15   4      341.70      290.68      7.39 o 
   1  15   4      100.52       85.25      6.28 o 
   2  15   4       22.24       16.03      4.29 o 
   3  15   4       43.28       40.41      4.60 o 
   4  15   4        2.38        0.00      5.00 o 
   5  15   4        2.99       -3.98      5.56 o 
   6  15   4        5.28        2.33      5.21 o 
  -7  16   4       12.70       20.75      3.05 o 
  -6  16   4        4.91        8.47      3.29 o 
  -5  16   4       13.32       19.99      3.24 o 
  -4  16   4        7.44        5.64      2.70 o 
  -3  16   4       11.60        4.05      4.38 o 
  -2  16   4        0.84        1.39      3.92 o 
  -1  16   4       14.54        8.13      2.82 o 
   0  16   4       33.39       36.81      3.28 o 
   1  16   4        0.15        1.66      2.95 o 
   2  16   4       19.41       22.80      4.13 o 
   3  16   4       91.62       80.46      6.33 o 
   4  16   4        2.90        1.67      6.00 o 
   5  16   4        9.20        4.67      6.01 o 
   6  16   4       16.10       16.44      4.20 o 
  -6  17   4        0.32        3.20      2.16 o 
  -5  17   4        4.65        4.57      2.65 o 
  -4  17   4        0.00        6.52      2.31 o 
  -3  17   4       33.97       37.48      4.46 o 
  -2  17   4       12.84       13.44      3.54 o 
  -1  17   4       21.45       12.42      3.46 o 
   0  17   4        3.01        3.88      2.47 o 
   1  17   4        0.74        0.61      4.95 o 
   2  17   4        1.19        4.56      5.28 o 
   3  17   4        4.25        1.56      4.98 o 
   4  17   4        0.67       -0.88      5.06 o 
   5  17   4        3.00        5.90      3.34 o 
  -5  18   4       23.81       30.35      3.18 o 
  -4  18   4        1.81        1.70      3.56 o 
  -3  18   4        6.33        9.46      2.44 o 
  -2  18   4        0.97        4.77      2.90 o 
  -1  18   4        0.08        1.03      4.24 o 
   0  18   4        1.63        3.40      2.09 o 
   1  18   4        0.00        1.23      3.29 o 
   2  18   4        0.47        0.00      4.70 o 
   3  18   4        1.50       -0.39      5.00 o 
  -3  19   4        1.24        7.46      2.64 o 
  -2  19   4       52.78       51.47      3.93 o 
  -1  19   4        8.52        4.24      2.65 o 
   0  19   4        0.55       -0.34      3.15 o 
   1  19   4        3.38        9.88      2.51 o 
 -12   1   5        3.09        6.08      2.85 o 
 -11   1   5        6.27       -1.98      5.49 o 
 -10   1   5        6.69       -1.49      5.39 o 
  -9   1   5      304.67      298.03     10.54 o 
  -8   1   5        9.12       13.59      3.23 o 
  -7   1   5        0.00       -3.92      5.06 o 
  -6   1   5        3.93       10.36      2.56 o 
  -5   1   5      252.56      229.81      7.55 o 
  -4   1   5       51.56       28.51      3.11 o 
  -3   1   5        2.25        2.79      3.54 o 
  -2   1   5       34.57       51.85      3.43 o 
  -1   1   5      128.27      135.22      4.88 o 
   0   1   5       39.55       52.01      2.74 o 
   1   1   5      201.03      188.82      7.74 o 
   2   1   5      714.76      890.11     22.07 o 
   3   1   5      122.34      126.37      5.95 o 
   4   1   5      181.77      183.79      7.34 o 
   5   1   5      253.56      270.33      9.19 o 
   6   1   5      625.72      641.16     19.49 o 
   7   1   5      652.22      630.28     19.96 o 
   8   1   5       68.31       54.24      5.16 o 
   9   1   5        0.07        1.62      2.65 o 
  10   1   5        3.45       -1.57      4.36 o 
 -12   2   5        4.09        5.72      2.64 o 
 -11   2   5        3.71        1.97      4.93 o 
 -10   2   5        3.09       -0.74      3.57 o 
  -9   2   5        8.66       12.52      3.88 o 
  -8   2   5      608.72      671.49     19.86 o 
  -7   2   5        5.45       13.73      2.72 o 
  -6   2   5       58.95       62.65      4.39 o 
  -5   2   5       53.71       53.77      4.33 o 
  -4   2   5      165.17      174.79      6.24 o 
  -3   2   5      855.69      910.02     21.55 o 
  -2   2   5      138.50      192.07      6.13 o 
  -1   2   5       13.53       12.60      2.39 o 
   0   2   5      269.47      291.52     45.23 o 
   1   2   5       68.68       59.21      3.90 o 
   2   2   5        4.21        2.72      2.93 o 
   3   2   5      258.97      258.37      8.16 o 
   4   2   5      113.39      125.33      6.11 o 
   5   2   5       69.80       81.32      5.21 o 
   6   2   5      185.42      167.04      7.69 o 
   7   2   5        1.32        2.31      5.49 o 
   8   2   5       45.62       39.23      4.56 o 
   9   2   5      131.57      114.19      6.29 o 
  10   2   5        3.03        7.72      3.03 o 
 -12   3   5        1.28        1.44      3.98 o 
 -11   3   5       31.54       35.14      4.23 o 
 -10   3   5      187.53      188.72      8.54 o 
  -9   3   5        4.31       -2.29      6.62 o 
  -8   3   5      504.60      564.45     18.09 o 
  -7   3   5      108.63      100.34      6.06 o 
  -6   3   5       26.99       27.81      3.41 o 
  -5   3   5      207.55      249.95      7.96 o 
  -4   3   5        8.94       10.73      2.51 o 
  -3   3   5      191.03      202.96      6.49 o 
  -2   3   5     4292.20     3873.42     55.31 o 
  -1   3   5      542.89      448.95     12.06 o 
   0   3   5      106.32      102.81     18.12 o 
   1   3   5      185.97      225.12      7.13 o 
   2   3   5        0.01       -1.41      3.74 o 
   3   3   5       99.26      115.27      5.60 o 
   4   3   5       33.08       28.48      3.67 o 
   5   3   5       31.93       38.18      4.21 o 
   6   3   5       15.04       13.26      3.72 o 
   7   3   5        0.11       -5.97      5.97 o 
   8   3   5       17.74       25.14      4.03 o 
   9   3   5        2.12        1.31      2.93 o 
  10   3   5        0.08        0.49      3.88 o 
 -12   4   5        9.28       11.86      3.29 o 
 -11   4   5      117.46      134.09      7.62 o 
 -10   4   5       62.58       76.01      5.69 o 
  -9   4   5        2.65        7.34      2.25 o 
  -8   4   5      150.59      152.13      7.39 o 
  -7   4   5       35.66       28.37      3.95 o 
  -6   4   5       20.86       28.99      3.72 o 
  -5   4   5        6.15       -4.46      4.46 o 
  -4   4   5       18.66       21.57      2.62 o 
  -3   4   5       32.44       33.74      3.28 o 
  -2   4   5      268.70      295.75     10.03 o 
  -1   4   5      546.10      600.65     17.16 o 
   0   4   5       44.11       41.15      3.88 o 
   1   4   5       96.79      115.85      5.23 o 
   2   4   5       40.61       59.13      4.15 o 
   3   4   5       33.36       39.92      3.92 o 
   4   4   5      288.13      337.11     10.26 o 
   5   4   5       45.86       49.03      4.44 o 
   6   4   5        0.00        3.74      4.02 o 
   7   4   5        5.39        5.56      3.29 o 
   8   4   5        0.02       -4.31      4.31 o 
   9   4   5        2.48        3.18      3.28 o 
  10   4   5       24.26       22.98      4.08 o 
 -12   5   5        5.14        7.64      2.54 o 
 -11   5   5       25.55       29.83      3.85 o 
 -10   5   5      168.32      167.06      8.10 o 
  -9   5   5       63.80       60.70      5.38 o 
  -8   5   5        4.48       14.47      3.77 o 
  -7   5   5      452.05      426.02     13.36 o 
  -6   5   5       21.36       29.10      3.83 o 
  -5   5   5        8.22       16.93      2.85 o 
  -4   5   5       52.55       65.44      4.26 o 
  -3   5   5       17.34       29.71      3.24 o 
  -2   5   5       45.82       41.02      3.33 o 
  -1   5   5      800.14      827.77     21.39 o 
   0   5   5      450.57      474.67     75.26 o 
   1   5   5      136.73      170.63      6.46 o 
   2   5   5        5.20        0.52      3.20 o 
   3   5   5      398.18      496.83     14.99 o 
   4   5   5       58.40       59.21      4.64 o 
   5   5   5      179.32      190.82      8.34 o 
   6   5   5       24.23       26.94      4.20 o 
   7   5   5        0.03        0.00      4.98 o 
   8   5   5        0.01        1.44      5.11 o 
   9   5   5        9.48        8.26      3.23 o 
  10   5   5        1.31        4.20      2.31 o 
 -12   6   5        4.27        3.08      2.03 o 
 -11   6   5        1.59       -1.69      3.52 o 
 -10   6   5       35.16       30.38      3.98 o 
  -9   6   5      133.94      109.11      6.67 o 
  -8   6   5       29.21       15.24      4.05 o 
  -7   6   5       49.59       40.12      4.69 o 
  -6   6   5       22.62       16.39      3.56 o 
  -5   6   5        0.24       -0.61      3.29 o 
  -4   6   5      111.19      135.43      6.28 o 
  -3   6   5       22.61       15.57      3.08 o 
  -2   6   5      200.15      195.08      6.92 o 
  -1   6   5      141.81      133.15      5.95 o 
   0   6   5      311.07      358.61     33.90 o 
   1   6   5       69.62       76.15      4.75 o 
   2   6   5       43.00       60.47      4.52 o 
   3   6   5       91.37      125.61      6.42 o 
   4   6   5      222.26      246.06      8.96 o 
   5   6   5       34.90       35.25      4.54 o 
   6   6   5        2.23        7.05      3.16 o 
   7   6   5        6.11        2.75      3.47 o 
   8   6   5        1.27        5.62      2.61 o 
   9   6   5       35.87       40.53      4.41 o 
  10   6   5       39.06       40.43      3.75 o 
 -11   7   5        3.15        0.00      3.62 o 
 -10   7   5       18.12       15.06      3.46 o 
  -9   7   5      280.95      246.64      9.55 o 
  -8   7   5       25.19       29.71      4.20 o 
  -7   7   5       35.37       29.81      3.92 o 
  -6   7   5        1.23       10.08      3.57 o 
  -5   7   5        0.71        3.11      2.77 o 
  -4   7   5        8.36       10.54      2.90 o 
  -3   7   5        0.00       -1.11      3.80 o 
  -2   7   5      446.25      526.08     14.93 o 
  -1   7   5        0.60        2.74      2.20 o 
   0   7   5      217.08      240.84     15.41 o 
   1   7   5      111.87      148.18      6.28 o 
   2   7   5       98.69      126.17      6.23 o 
   3   7   5       35.90       43.30      4.46 o 
   4   7   5       27.63       36.74      4.29 o 
   5   7   5        2.76       -2.98      5.59 o 
   6   7   5       37.92       43.15      4.82 o 
   7   7   5       51.06       48.95      5.01 o 
   8   7   5       32.05       38.25      4.28 o 
   9   7   5        0.94        1.61      3.83 o 
  10   7   5        1.24        5.83      2.10 o 
 -11   8   5        5.34        3.29      3.87 o 
 -10   8   5       12.47       14.60      3.13 o 
  -9   8   5       21.05       18.70      3.92 o 
  -8   8   5      254.42      220.14      9.21 o 
  -7   8   5       88.87       94.15      6.10 o 
  -6   8   5      196.33      215.07      8.95 o 
  -5   8   5      122.20      132.97      6.77 o 
  -4   8   5       46.97       59.73      4.60 o 
  -3   8   5        3.26        2.18      2.62 o 
  -2   8   5       41.77       62.99      4.47 o 
  -1   8   5        0.00        7.82      2.62 o 
   0   8   5       12.47       10.23      1.81 o 
   1   8   5        5.06        3.03      3.88 o 
   2   8   5        1.97        9.50      2.52 o 
   3   8   5       26.91       28.50      4.28 o 
   4   8   5      107.98      116.68      6.56 o 
   5   8   5       27.98       22.58      4.93 o 
   6   8   5       43.05       29.83      5.13 o 
   7   8   5        0.04        3.64      5.00 o 
   8   8   5        0.75        2.54      4.57 o 
   9   8   5        0.90       -2.93      4.15 o 
 -11   9   5        1.41       -0.82      3.74 o 
 -10   9   5       16.30        9.14      3.31 o 
  -9   9   5       21.35       15.08      3.98 o 
  -8   9   5       36.41       36.54      4.90 o 
  -7   9   5       75.77       67.70      5.65 o 
  -6   9   5      183.89      183.97      8.49 o 
  -5   9   5       51.12       45.97      4.83 o 
  -4   9   5      392.37      401.39     12.93 o 
  -3   9   5       27.56       37.30      3.85 o 
  -2   9   5      222.95      245.47      8.69 o 
  -1   9   5       13.92       14.75      3.18 o 
   0   9   5       55.38       47.75      3.04 o 
   1   9   5       12.39       17.01      3.26 o 
   2   9   5        1.83       -2.05      3.93 o 
   3   9   5       25.57       27.65      4.24 o 
   4   9   5      102.47      111.14      6.75 o 
   5   9   5       76.04       80.43      5.98 o 
   6   9   5       65.62       72.91      5.93 o 
   7   9   5       20.66       18.11      3.85 o 
   8   9   5       13.06       16.39      3.75 o 
   9   9   5        2.05        3.00      2.54 o 
 -11  10   5        1.66        2.56      2.03 o 
 -10  10   5        0.20       -2.05      3.61 o 
  -9  10   5        6.87       14.06      2.74 o 
  -8  10   5        5.07        0.00      4.69 o 
  -7  10   5        2.07        4.56      3.29 o 
  -6  10   5       12.87       11.62      3.92 o 
  -5  10   5      368.23      326.92     10.93 o 
  -4  10   5      376.58      390.29     12.91 o 
  -3  10   5      768.01      842.84     25.94 o 
  -2  10   5      236.32      207.19      8.28 o 
  -1  10   5       23.80       29.63      3.93 o 
   0  10   5        4.91        5.47      2.59 o 
   1  10   5        0.06        3.49      4.79 o 
   2  10   5        2.52        3.18      3.31 o 
   3  10   5        0.25        6.29      3.47 o 
   4  10   5       11.99       10.75      3.67 o 
   5  10   5       28.39       42.94      4.60 o 
   6  10   5        0.11        1.46      4.85 o 
   7  10   5       49.89       56.00      5.13 o 
   8  10   5        3.17        5.51      2.61 o 
   9  10   5        0.17        4.29      3.03 o 
 -10  11   5        4.09        5.93      2.25 o 
  -9  11   5        5.92        9.28      2.79 o 
  -8  11   5       12.43       12.52      3.38 o 
  -7  11   5       42.30       46.77      4.62 o 
  -6  11   5        1.23        3.82      4.52 o 
  -5  11   5        0.14       -5.97      5.97 o 
  -4  11   5       76.35       57.32      5.16 o 
  -3  11   5        1.59        4.41      5.69 o 
  -2  11   5      531.63      513.32     15.22 o 
  -1  11   5      142.32      151.77      7.33 o 
   0  11   5        7.26       10.25      3.71 o 
   1  11   5        2.42        4.42      3.43 o 
   2  11   5       25.62       19.29      4.29 o 
   3  11   5        5.05        4.60      7.03 o 
   4  11   5        2.41        2.31      5.80 o 
   5  11   5       53.65       49.93      5.29 o 
   6  11   5        3.73        4.15      4.47 o 
   7  11   5        1.82        2.36      3.20 o 
   8  11   5        2.27        5.67      3.15 o 
 -10  12   5        6.10       -1.77      3.49 o 
  -9  12   5        0.24       -2.52      3.95 o 
  -8  12   5        4.02        3.11      4.52 o 
  -7  12   5        3.67        4.77      2.64 o 
  -6  12   5        7.50        8.36      2.80 o 
  -5  12   5       38.74       31.48      4.26 o 
  -4  12   5       59.64       47.75      4.93 o 
  -3  12   5       68.74       84.15      6.33 o 
  -2  12   5      146.43      173.81      8.24 o 
  -1  12   5      392.19      387.20     11.98 o 
   0  12   5       20.37       22.67      4.77 o 
   1  12   5       44.55       39.07      4.65 o 
   2  12   5       78.13       66.17      6.15 o 
   3  12   5      295.78      241.46      9.88 o 
   4  12   5        0.23       -2.26      5.69 o 
   5  12   5       89.03       95.10      6.62 o 
   6  12   5       38.73       40.18      5.46 o 
   7  12   5        3.23        4.67      5.00 o 
   8  12   5        0.48        2.77      5.10 o 
  -9  13   5        1.25       -3.49      3.49 o 
  -8  13   5        0.89        1.92      2.13 o 
  -7  13   5       35.91       32.12      3.67 o 
  -6  13   5       15.30       18.65      3.80 o 
  -5  13   5        0.02        0.74      4.87 o 
  -4  13   5       11.37       11.86      3.46 o 
  -3  13   5      366.99      344.57     11.37 o 
  -2  13   5       42.51       40.15      4.87 o 
  -1  13   5      180.86      164.81      8.21 o 
   0  13   5      664.43      696.05     15.47 o 
   1  13   5      264.51      278.17     10.57 o 
   2  13   5        1.79        3.82      5.88 o 
   3  13   5      181.34      153.14      8.06 o 
   4  13   5        0.31        2.15      6.65 o 
   5  13   5        0.29        3.13      3.56 o 
   6  13   5        3.07        6.98      3.88 o 
   7  13   5        0.00        3.03      6.46 o 
  -8  14   5        8.80       10.05      2.65 o 
  -7  14   5        1.40        3.67      2.31 o 
  -6  14   5       30.82       28.86      3.93 o 
  -5  14   5       20.61       21.76      3.43 o 
  -4  14   5       20.53       25.70      3.64 o 
  -3  14   5        1.05        3.74      5.74 o 
  -2  14   5      416.84      389.38     12.01 o 
  -1  14   5        6.08       12.73      3.41 o 
   0  14   5        3.85        2.16      3.71 o 
   1  14   5       56.31       49.34      5.05 o 
   2  14   5        0.00        1.47      4.88 o 
   3  14   5       11.50        3.10      4.02 o 
   4  14   5       61.93       45.69      5.26 o 
   5  14   5        2.23        4.60      6.19 o 
   6  14   5       23.31       17.81      4.44 o 
  -8  15   5        1.61       -0.70      3.18 o 
  -7  15   5        0.94        5.16      2.74 o 
  -6  15   5        1.88        1.11      3.16 o 
  -5  15   5       16.46       11.60      3.93 o 
  -4  15   5       15.42       20.98      3.29 o 
  -3  15   5        5.60        2.10      5.00 o 
  -2  15   5        2.02        1.15      2.69 o 
  -1  15   5       17.33       18.14      3.43 o 
   0  15   5       24.56       28.65      2.92 o 
   1  15   5        0.05       -5.51      5.51 o 
   2  15   5       16.10       14.39      3.98 o 
   3  15   5        0.36        5.39      3.72 o 
   4  15   5        6.83        0.57      5.78 o 
   5  15   5        0.04       -1.44      5.33 o 
   6  15   5        8.80       10.01      4.51 o 
  -7  16   5        3.07        2.87      2.51 o 
  -6  16   5       17.87       23.58      3.29 o 
  -5  16   5        0.07       -2.13      3.54 o 
  -4  16   5        0.61       -2.36      3.90 o 
  -3  16   5       21.72       18.14      3.65 o 
  -2  16   5        6.72       11.37      2.93 o 
  -1  16   5        8.72        3.92      5.06 o 
   0  16   5        9.96       14.60      2.38 o 
   1  16   5       19.56       30.92      4.74 o 
   2  16   5       20.39       15.19      4.82 o 
   3  16   5       48.56       43.08      5.31 o 
   4  16   5        7.01        0.48      3.98 o 
   5  16   5        5.82        4.60      3.83 o 
  -6  17   5        0.03        2.52      1.92 o 
  -5  17   5        0.27       -3.38      3.52 o 
  -4  17   5        7.56       -0.48      3.10 o 
  -3  17   5       14.85       17.86      3.18 o 
  -2  17   5        0.45        0.00      3.82 o 
  -1  17   5        1.37        3.36      3.87 o 
   0  17   5        5.63       13.88      2.38 o 
   1  17   5        1.14        1.07      3.36 o 
   2  17   5        1.11        4.16      3.44 o 
   3  17   5        0.02        3.44      4.62 o 
   4  17   5        2.42        3.29      3.02 o 
  -4  18   5        4.95        5.54      2.36 o 
  -3  18   5       12.78       23.47      3.31 o 
  -2  18   5       20.84       23.12      3.82 o 
  -1  18   5        0.01        0.88      3.13 o 
   0  18   5        4.78        4.63      3.36 o 
   1  18   5        0.81       15.37      3.31 o 
   2  18   5        3.87        3.64      2.90 o 
 -12   0   6        1.86       -3.90      3.90 o 
 -11   0   6        0.01        4.06      2.44 o 
 -10   0   6        2.34        0.00      5.36 o 
  -9   0   6       78.83      104.06      6.36 o 
  -8   0   6     1717.16     1769.99     40.92 o 
  -7   0   6       92.99      111.63      6.31 o 
  -6   0   6      130.00      121.42      6.00 o 
  -5   0   6       23.22       25.58      3.28 o 
  -4   0   6      708.44      699.40     20.73 o 
  -3   0   6        0.14       -3.39      3.72 o 
  -2   0   6      628.18      668.35     19.24 o 
  -1   0   6       26.38       46.36      3.56 o 
   0   0   6       28.71       33.18      2.83 o 
   1   0   6      114.25      100.82      5.01 o 
   2   0   6        5.16        5.18      2.85 o 
   3   0   6       17.08       21.94      3.33 o 
   4   0   6       77.74       78.45      5.67 o 
   5   0   6      671.16      697.09     20.67 o 
   6   0   6     1609.72     1541.90     38.69 o 
   7   0   6      188.92      186.72      8.47 o 
   8   0   6        0.00        0.70      5.23 o 
   9   0   6       14.64       10.13      3.61 o 
  10   0   6        0.20        2.00      2.90 o 
 -12   1   6        0.23       -2.28      3.56 o 
 -11   1   6       13.88       19.24      3.90 o 
 -10   1   6        3.37       -1.46      4.60 o 
  -9   1   6        1.16        2.31      4.42 o 
  -8   1   6       49.87       44.95      4.80 o 
  -7   1   6     1173.88     1281.35     32.94 o 
  -6   1   6      120.14      112.91      5.88 o 
  -5   1   6      212.48      244.69      8.19 o 
  -4   1   6       43.04       29.48      3.70 o 
  -3   1   6       41.03       42.87      3.62 o 
  -2   1   6      656.74      553.17     17.26 o 
  -1   1   6      107.86      100.41      4.83 o 
   0   1   6      202.32      208.88     22.63 o 
   1   1   6      424.69      454.40     13.37 o 
   2   1   6       99.02      111.54      5.70 o 
   3   1   6       51.04       51.05      3.95 o 
   4   1   6        0.39        0.00      3.05 o 
   5   1   6       90.18       75.88      5.93 o 
   6   1   6      312.21      305.49     11.01 o 
   7   1   6       78.90       84.41      6.15 o 
   8   1   6       74.89       75.92      5.26 o 
   9   1   6        3.93        4.90      3.38 o 
  10   1   6        0.28       -0.79      3.57 o 
 -12   2   6        0.25        0.00      3.08 o 
 -11   2   6        9.67        8.57      3.57 o 
 -10   2   6        0.30       -4.85      4.85 o 
  -9   2   6       92.25      100.77      6.31 o 
  -8   2   6        0.82        4.54      5.24 o 
  -7   2   6      280.07      315.24     10.50 o 
  -6   2   6       20.90       29.09      3.87 o 
  -5   2   6      186.55      200.70      7.47 o 
  -4   2   6       32.28       45.23      3.56 o 
  -3   2   6       90.08       83.53      4.77 o 
  -2   2   6      651.86      608.48     18.37 o 
  -1   2   6      325.08      276.76      8.87 o 
   0   2   6       51.36       62.60      7.47 o 
   1   2   6        2.06        1.43      2.25 o 
   2   2   6        0.47       -3.31      3.82 o 
   3   2   6        4.13        3.05      4.16 o 
   4   2   6      106.41       99.51      5.77 o 
   5   2   6       28.27       22.17      4.28 o 
   6   2   6      194.02      195.18      8.59 o 
   7   2   6       11.31       20.44      3.44 o 
   8   2   6        1.64        2.23      2.84 o 
   9   2   6       65.35       60.93      5.36 o 
  10   2   6       34.39       27.84      3.69 o 
 -12   3   6       30.45       27.74      3.74 o 
 -11   3   6        8.74       11.95      3.33 o 
 -10   3   6        4.71        7.98      2.85 o 
  -9   3   6       21.13       19.60      3.57 o 
  -8   3   6      370.84      442.24     14.21 o 
  -7   3   6      472.98      503.88     16.93 o 
  -6   3   6       85.89      123.40      6.33 o 
  -5   3   6      167.14      180.15      7.21 o 
  -4   3   6      104.05       88.76      5.18 o 
  -3   3   6      126.27      119.01      5.49 o 
  -2   3   6       37.04       36.76      3.29 o 
  -1   3   6       53.93       49.13      3.79 o 
   0   3   6      492.66      472.51     86.94 o 
   1   3   6      186.84      196.31      7.11 o 
   2   3   6       83.54      107.01      5.60 o 
   3   3   6        2.39        0.00      2.72 o 
   4   3   6       42.33       51.05      4.16 o 
   5   3   6     1106.31     1056.72     30.60 o 
   6   3   6       34.95       32.94      4.77 o 
   7   3   6       15.16       24.57      4.05 o 
   8   3   6       13.26       15.63      3.77 o 
   9   3   6       20.02       23.70      4.13 o 
  10   3   6        0.09        0.36      3.38 o 
 -12   4   6        0.01        1.61      3.06 o 
 -11   4   6        2.21       -0.57      4.20 o 
 -10   4   6       14.70       26.83      3.95 o 
  -9   4   6       27.58       23.42      4.02 o 
  -8   4   6        0.60        3.98      2.72 o 
  -7   4   6       42.68       40.97      4.69 o 
  -6   4   6       17.21        8.42      3.13 o 
  -5   4   6       84.68       71.99      4.67 o 
  -4   4   6      258.12      227.40      8.00 o 
  -3   4   6       20.50       45.51      3.61 o 
  -2   4   6        7.43        7.00      2.34 o 
  -1   4   6      373.51      301.77      9.62 o 
   0   4   6      194.94      162.57     20.25 o 
   1   4   6      112.25      141.25      6.16 o 
   2   4   6      234.20      341.41     10.85 o 
   3   4   6      340.81      401.49     12.64 o 
   4   4   6        9.18        6.98      3.15 o 
   5   4   6      172.55      194.93      8.69 o 
   6   4   6       45.76       55.24      5.36 o 
   7   4   6        0.56        2.25      4.31 o 
   8   4   6        1.71        0.00      3.28 o 
   9   4   6        7.88       10.57      3.21 o 
 -12   5   6        0.39        2.21      2.98 o 
 -11   5   6        0.08        0.00      2.59 o 
 -10   5   6        0.35        1.62      2.39 o 
  -9   5   6      106.38      131.05      7.06 o 
  -8   5   6        0.10       -6.19      6.19 o 
  -7   5   6      225.01      207.24      8.75 o 
  -6   5   6       77.43       74.32      5.54 o 
  -5   5   6        1.43        1.93      4.88 o 
  -4   5   6       21.26        9.85      3.11 o 
  -3   5   6       50.27       53.36      4.33 o 
  -2   5   6       35.38       24.37      3.33 o 
  -1   5   6       34.12       38.56      3.70 o 
   0   5   6      874.31      861.55    117.13 o 
   1   5   6      114.02      128.96      6.28 o 
   2   5   6        6.37       11.83      2.97 o 
   3   5   6      197.69      239.23      8.64 o 
   4   5   6        1.52        3.59      4.24 o 
   5   5   6       50.78       46.98      5.31 o 
   6   5   6        1.54        1.54      4.36 o 
   7   5   6        0.60        7.37      2.20 o 
   8   5   6        0.18        3.62      2.92 o 
   9   5   6        3.71        5.49      2.64 o 
 -11   6   6       25.64       34.27      3.47 o 
 -10   6   6       15.97       15.62      3.26 o 
  -9   6   6        8.51        0.00      5.42 o 
  -8   6   6       20.55       17.52      3.88 o 
  -7   6   6        6.26        6.65      3.61 o 
  -6   6   6        1.56       23.61      3.51 o 
  -5   6   6       58.28       60.70      4.64 o 
  -4   6   6       62.29       62.40      4.77 o 
  -3   6   6        0.14        0.61      4.20 o 
  -2   6   6      526.03      581.65     16.42 o 
  -1   6   6      164.53      127.17      6.11 o 
   0   6   6        2.65       16.22      8.97 o 
   1   6   6       11.61       19.76      3.03 o 
   2   6   6       22.05       28.20      3.82 o 
   3   6   6        2.86       -2.77      4.59 o 
   4   6   6       52.44       65.34      5.57 o 
   5   6   6        0.35       -2.29      4.79 o 
   6   6   6       50.14       35.28      5.01 o 
   7   6   6        6.78       -2.16      5.70 o 
   8   6   6        0.13       -5.11      5.11 o 
   9   6   6        0.78        1.84      3.33 o 
 -11   7   6       26.91       27.78      3.75 o 
 -10   7   6        2.55        1.23      4.60 o 
  -9   7   6       25.99       25.17      3.75 o 
  -8   7   6       15.03       22.25      4.11 o 
  -7   7   6       13.29        8.88      3.26 o 
  -6   7   6       21.08       22.21      3.88 o 
  -5   7   6       24.99       34.02      4.21 o 
  -4   7   6       23.15       21.57      3.10 o 
  -3   7   6        1.50       -1.28      4.31 o 
  -2   7   6      378.13      380.36     11.82 o 
  -1   7   6       32.41       44.03      4.18 o 
   0   7   6        0.33        0.79      2.01 o 
   1   7   6       16.52       15.77      3.05 o 
   2   7   6        7.21        8.42      3.21 o 
   3   7   6      120.01      122.11      7.00 o 
   4   7   6        5.16        3.77      5.78 o 
   5   7   6       47.88       58.96      5.47 o 
   6   7   6        0.03       -3.79      5.92 o 
   7   7   6        1.19       -4.16      5.38 o 
   8   7   6       62.85       64.03      5.95 o 
   9   7   6        7.67       11.18      2.74 o 
 -11   8   6        0.55        6.00      2.02 o 
 -10   8   6        1.47        7.13      2.72 o 
  -9   8   6        2.98        7.39      2.28 o 
  -8   8   6        0.42       -6.60      6.60 o 
  -7   8   6       48.27       42.41      4.79 o 
  -6   8   6        4.35       16.06      3.70 o 
  -5   8   6      129.25      114.21      6.62 o 
  -4   8   6       86.56       89.79      5.90 o 
  -3   8   6       54.84       70.81      4.80 o 
  -2   8   6      103.23       92.44      5.67 o 
  -1   8   6       94.57       81.40      5.29 o 
   0   8   6       67.23       75.06      8.53 o 
   1   8   6        0.01       -5.47      5.97 o 
   2   8   6       11.05        1.43      5.87 o 
   3   8   6        7.86        7.42      3.34 o 
   4   8   6       55.16       57.98      5.10 o 
   5   8   6      122.73      126.58      7.21 o 
   6   8   6       96.65       91.38      6.47 o 
   7   8   6       14.61       12.36      3.39 o 
   8   8   6        1.76       -4.49      4.49 o 
   9   8   6        3.61        2.87      3.65 o 
 -11   9   6        8.49       15.06      2.62 o 
 -10   9   6        4.47       15.47      3.16 o 
  -9   9   6        2.00       -1.28      4.34 o 
  -8   9   6       27.06       22.55      3.62 o 
  -7   9   6      132.91      133.74      7.24 o 
  -6   9   6      157.29      171.22      7.85 o 
  -5   9   6      430.53      405.30     13.50 o 
  -4   9   6        2.38        7.88      3.33 o 
  -3   9   6      165.24      167.83      7.85 o 
  -2   9   6        2.39        0.00      4.51 o 
  -1   9   6       91.80       76.73      5.33 o 
   0   9   6       21.41       22.16      4.68 o 
   1   9   6       54.58       49.79      4.75 o 
   2   9   6        0.23        2.97      4.69 o 
   3   9   6        0.38        2.74      2.54 o 
   4   9   6        5.10        5.56      3.29 o 
   5   9   6        0.44       -0.75      5.52 o 
   6   9   6       75.01       82.79      6.05 o 
   7   9   6        1.24        1.21      4.57 o 
   8   9   6        1.37        1.41      3.56 o 
 -10  10   6        8.25        1.36      3.90 o 
  -9  10   6        9.36       -1.77      4.44 o 
  -8  10   6       14.32       10.13      2.87 o 
  -7  10   6       13.89       18.40      4.15 o 
  -6  10   6      124.69      119.14      7.05 o 
  -5  10   6       20.75       19.91      3.75 o 
  -4  10   6       51.22       52.83      5.05 o 
  -3  10   6      575.35      606.24     19.16 o 
  -2  10   6        0.51        1.46      3.57 o 
  -1  10   6      246.80      228.74      9.06 o 
   0  10   6       37.28       43.40      3.29 o 
   1  10   6        1.26        9.29      2.95 o 
   2  10   6       62.17       57.10      5.49 o 
   3  10   6       34.86       37.99      4.52 o 
   4  10   6       11.77       19.60      3.65 o 
   5  10   6       46.96       64.47      5.05 o 
   6  10   6        5.65        1.59      3.24 o 
   7  10   6       18.04       19.60      4.11 o 
   8  10   6        0.53        2.02      4.72 o 
 -10  11   6        0.83        2.25      2.15 o 
  -9  11   6        1.24        3.13      3.83 o 
  -8  11   6       28.20       16.75      4.08 o 
  -7  11   6        0.98       -3.87      3.87 o 
  -6  11   6       67.70       61.11      5.06 o 
  -5  11   6        2.98        3.83      4.13 o 
  -4  11   6        1.17        1.54      4.34 o 
  -3  11   6      115.90      123.15      6.77 o 
  -2  11   6      418.37      483.00     15.14 o 
  -1  11   6      580.36      601.37     19.34 o 
   0  11   6       32.58       26.99      3.05 o 
   1  11   6        0.00        1.54      5.75 o 
   2  11   6        2.37        5.26      3.38 o 
   3  11   6       25.99       25.48      4.44 o 
   4  11   6       48.57       47.61      4.95 o 
   5  11   6      161.71      183.22      8.41 o 
   6  11   6       24.35       23.60      4.52 o 
   7  11   6        0.09        3.87      3.05 o 
  -9  12   6        3.99       10.39      2.36 o 
  -8  12   6        4.40        3.95      2.97 o 
  -7  12   6        1.57        3.67      2.16 o 
  -6  12   6       25.24       25.42      3.90 o 
  -5  12   6        3.21        1.49      5.59 o 
  -4  12   6       18.16       17.99      3.87 o 
  -3  12   6        9.70        8.90      2.90 o 
  -2  12   6      208.04      213.99      8.96 o 
  -1  12   6        0.07        4.60      5.31 o 
   0  12   6      250.35      258.60      7.11 o 
   1  12   6      157.50      142.23      7.98 o 
   2  12   6       79.96       90.79      6.98 o 
   3  12   6       63.60       68.76      5.72 o 
   4  12   6       32.75       44.17      5.00 o 
   5  12   6        0.37       -5.08      5.08 o 
   6  12   6        9.05        3.20      5.06 o 
   7  12   6        1.35       -7.19      7.19 o 
  -9  13   6        9.65       24.89      3.03 o 
  -8  13   6        6.83       15.19      3.33 o 
  -7  13   6        5.32        6.42      3.10 o 
  -6  13   6        1.88       -1.98      4.42 o 
  -5  13   6        9.02        9.05      2.80 o 
  -4  13   6        5.31        7.95      2.93 o 
  -3  13   6        0.11        6.31      2.49 o 
  -2  13   6        3.52        2.11      3.24 o 
  -1  13   6        0.02        3.64      3.06 o 
   0  13   6       49.90       60.25      3.96 o 
   1  13   6      170.38      139.40      7.87 o 
   2  13   6       98.03      111.57      6.51 o 
   3  13   6        0.05       -0.70      5.64 o 
   4  13   6       52.59       64.06      5.47 o 
   5  13   6        7.29       12.60      3.54 o 
   6  13   6        3.67        4.93      4.10 o 
  -8  14   6       22.62       24.93      3.41 o 
  -7  14   6        1.85       -0.49      3.62 o 
  -6  14   6        0.26       -1.16      4.44 o 
  -5  14   6       12.23        3.23      3.82 o 
  -4  14   6        0.27        3.43      4.05 o 
  -3  14   6       76.60       81.78      5.88 o 
  -2  14   6       47.97       48.82      4.88 o 
  -1  14   6       20.16       28.43      4.05 o 
   0  14   6        5.90        8.61      3.52 o 
   1  14   6       35.72       38.30      4.65 o 
   2  14   6        0.27        0.67      5.05 o 
   3  14   6       10.00       15.19      4.46 o 
   4  14   6        3.39        4.51      6.08 o 
   5  14   6       19.70       13.41      4.02 o 
   6  14   6        0.08        3.15      6.92 o 
  -7  15   6        9.88       20.40      3.08 o 
  -6  15   6       15.44       17.16      3.21 o 
  -5  15   6        0.74       -1.69      4.23 o 
  -4  15   6        6.01        6.11      3.11 o 
  -3  15   6       31.00       30.87      4.15 o 
  -2  15   6        5.37       -4.98      4.98 o 
  -1  15   6        0.06        3.20      2.52 o 
   0  15   6       16.65       13.84      2.51 o 
   1  15   6       77.46       96.62      6.78 o 
   2  15   6      130.22      106.29      7.15 o 
   3  15   6       27.91       21.01      4.52 o 
   4  15   6        9.98       16.36      3.43 o 
   5  15   6       23.86       16.42      4.41 o 
  -6  16   6        0.67        0.00      3.23 o 
  -5  16   6        8.61        7.33      2.70 o 
  -4  16   6        8.42        9.52      3.46 o 
  -3  16   6       32.85       32.60      4.38 o 
  -2  16   6        3.18        1.43      3.13 o 
  -1  16   6       30.55       39.36      4.38 o 
   0  16   6        0.73        3.10      2.48 o 
   1  16   6        2.78       -0.54      4.60 o 
   2  16   6        4.89        5.03      5.47 o 
   3  16   6        0.01       -4.92      4.92 o 
   4  16   6        3.27        6.74      3.05 o 
  -5  17   6        0.07        2.36      2.64 o 
  -4  17   6        6.52       10.60      2.59 o 
  -3  17   6       10.02       11.49      3.10 o 
  -2  17   6        1.68        5.59      2.05 o 
  -1  17   6       32.58       44.31      3.95 o 
   0  17   6        6.95        8.88      2.58 o 
   1  17   6       29.94       19.57      3.69 o 
   2  17   6        1.15       -4.06      4.06 o 
  -2  18   6        3.86        2.70      3.13 o 
  -1  18   6       17.06       25.50      2.87 o 
 -12   1   7        1.11        0.95      2.38 o 
 -11   1   7        3.62       -3.33      4.51 o 
 -10   1   7        1.76       -0.69      4.97 o 
  -9   1   7        4.50        3.62      2.77 o 
  -8   1   7        3.07       -5.56      5.56 o 
  -7   1   7      372.01      384.90     11.86 o 
  -6   1   7        4.88        8.18      4.20 o 
  -5   1   7        0.50       -1.97      4.11 o 
  -4   1   7        0.06        3.69      2.13 o 
  -3   1   7       26.04       26.14      3.13 o 
  -2   1   7      251.28      223.83      7.77 o 
  -1   1   7        0.06        4.51      2.56 o 
   0   1   7       11.96        7.39      1.98 o 
   1   1   7       19.32       22.34      3.28 o 
   2   1   7       25.84       46.33      4.03 o 
   3   1   7       30.83       34.15      4.34 o 
   4   1   7      105.92      118.68      7.44 o 
   5   1   7        9.49       16.03      3.90 o 
   6   1   7       16.06       14.42      4.03 o 
   7   1   7       71.46       65.63      5.56 o 
   8   1   7      170.81      169.84      8.13 o 
   9   1   7      131.69      127.22      6.36 o 
 -12   2   7       24.54       28.79      3.46 o 
 -11   2   7        4.97        2.74      4.41 o 
 -10   2   7        7.90        5.41      5.57 o 
  -9   2   7       18.30       22.21      3.79 o 
  -8   2   7        2.92        4.93      2.98 o 
  -7   2   7       15.22        8.42      4.02 o 
  -6   2   7      857.06      877.75     26.84 o 
  -5   2   7       48.25       66.31      4.77 o 
  -4   2   7      125.00      105.34      5.85 o 
  -3   2   7        3.56        6.88      2.52 o 
  -2   2   7       84.41       66.06      4.69 o 
  -1   2   7      377.09      300.31      9.13 o 
   0   2   7      218.39      219.69     36.92 o 
   1   2   7        6.98       17.49      3.18 o 
   2   2   7       57.10       70.71      5.18 o 
   3   2   7       37.06       52.41      4.69 o 
   4   2   7        4.26        3.57      3.43 o 
   5   2   7       66.80       65.75      5.62 o 
   6   2   7        8.31        4.59      3.64 o 
   7   2   7       12.90        2.84      6.41 o 
   8   2   7        6.78        1.49      3.47 o 
   9   2   7        1.98        1.72      4.16 o 
 -12   3   7        4.40        4.56      2.47 o 
 -11   3   7        3.79        3.70      3.93 o 
 -10   3   7        1.12       -2.00      4.74 o 
  -9   3   7       56.26       50.59      5.24 o 
  -8   3   7      328.25      327.59     11.21 o 
  -7   3   7       43.23       48.20      5.29 o 
  -6   3   7      248.12      325.30     10.72 o 
  -5   3   7      126.91      119.89      6.57 o 
  -4   3   7       36.97       31.40      4.05 o 
  -3   3   7      160.00      151.72      6.98 o 
  -2   3   7        0.32        1.88      2.47 o 
  -1   3   7       48.64       48.49      4.20 o 
   0   3   7      959.88     1017.30    175.26 o 
   1   3   7      358.02      422.30     12.64 o 
   2   3   7       22.74       22.70      3.83 o 
   3   3   7       38.14       46.64      4.87 o 
   4   3   7        1.63        4.51      4.87 o 
   5   3   7       35.45       35.56      4.31 o 
   6   3   7        1.65        0.75      6.49 o 
   7   3   7       18.93       19.22      3.77 o 
   8   3   7        6.22        0.00      4.24 o 
   9   3   7        0.44        0.41      3.51 o 
 -11   4   7       19.09       20.27      3.95 o 
 -10   4   7       24.00       35.14      3.69 o 
  -9   4   7      141.67      162.31      8.14 o 
  -8   4   7        1.92        3.08      3.43 o 
  -7   4   7       12.74       11.00      3.82 o 
  -6   4   7      317.87      344.57     11.06 o 
  -5   4   7       32.16       33.61      3.87 o 
  -4   4   7       68.40       80.66      5.38 o 
  -3   4   7        4.46       10.55      2.88 o 
  -2   4   7        0.83        0.00      3.00 o 
  -1   4   7        1.50       -4.26      4.92 o 
   0   4   7       95.64      109.31     23.68 o 
   1   4   7      130.77      135.46      6.69 o 
   2   4   7       23.89       27.92      4.20 o 
   3   4   7       83.20       76.78      6.11 o 
   4   4   7        6.74       10.62      3.56 o 
   5   4   7       48.64       45.82      5.15 o 
   6   4   7       57.34       56.28      5.31 o 
   7   4   7        0.03       -4.57      4.57 o 
   8   4   7        0.06       -4.82      4.82 o 
   9   4   7        1.83        2.31      3.77 o 
 -11   5   7        5.36       10.47      2.93 o 
 -10   5   7       10.11       20.81      3.24 o 
  -9   5   7       33.89       41.38      4.57 o 
  -8   5   7      298.53      299.26     10.60 o 
  -7   5   7      139.70      128.96      7.23 o 
  -6   5   7      106.63      134.48      7.00 o 
  -5   5   7      337.75      328.64     10.73 o 
  -4   5   7       10.48       17.11      3.56 o 
  -3   5   7       13.12       19.06      3.57 o 
  -2   5   7       12.34       18.60      3.26 o 
  -1   5   7       11.50       17.03      3.13 o 
   0   5   7      118.11      109.80     19.57 o 
   1   5   7      205.81      267.91      9.42 o 
   2   5   7       90.94       97.47      5.97 o 
   3   5   7        8.82       14.49      3.18 o 
   4   5   7       27.06       27.60      4.70 o 
   5   5   7       49.56       38.61      5.24 o 
   6   5   7       57.17       63.62      5.41 o 
   7   5   7       49.13       38.95      4.18 o 
   8   5   7        0.10       -2.10      4.34 o 
   9   5   7        0.28       -1.05      3.49 o 
 -11   6   7        0.12        0.87      2.70 o 
 -10   6   7        1.32       -1.77      3.67 o 
  -9   6   7        0.66        0.69      3.88 o 
  -8   6   7       95.75       83.68      5.85 o 
  -7   6   7       17.83       11.11      3.62 o 
  -6   6   7       44.11       24.61      4.51 o 
  -5   6   7       22.48       23.17      4.44 o 
  -4   6   7       19.64       15.21      3.65 o 
  -3   6   7        8.13        0.69      4.13 o 
  -2   6   7       57.37       61.29      5.01 o 
  -1   6   7       86.95       79.45      5.57 o 
   0   6   7       61.43       57.99      3.31 o 
   1   6   7       22.74       25.66      3.95 o 
   2   6   7       32.00       39.76      4.88 o 
   3   6   7       32.82       41.33      4.51 o 
   4   6   7        6.79        3.10      5.88 o 
   5   6   7       74.10       80.89      5.92 o 
   6   6   7       32.24       33.74      4.56 o 
   7   6   7        0.10        3.77      4.06 o 
   8   6   7        0.70       -2.93      4.33 o 
 -11   7   7        0.07       -3.13      3.41 o 
 -10   7   7        2.36        4.93      2.69 o 
  -9   7   7        2.46        2.67      5.57 o 
  -8   7   7       16.33       17.42      3.54 o 
  -7   7   7      274.86      238.46      9.57 o 
  -6   7   7       65.87       62.14      4.79 o 
  -5   7   7        0.01        1.51      2.84 o 
  -4   7   7        8.48       17.19      3.64 o 
  -3   7   7        0.00       -5.01      5.01 o 
  -2   7   7       40.33       46.54      4.59 o 
  -1   7   7        0.62        0.00      3.80 o 
   0   7   7      110.97      113.49     24.06 o 
   1   7   7        0.28       -5.65      5.65 o 
   2   7   7       88.45       94.90      6.49 o 
   3   7   7       54.08       61.93      5.44 o 
   4   7   7       11.20       13.31      3.80 o 
   5   7   7        0.01        1.51      3.38 o 
   6   7   7        0.03        1.39      5.19 o 
   7   7   7        0.48       -2.36      3.92 o 
   8   7   7        7.18        4.00      2.93 o 
 -10   8   7        0.31       -1.00      3.61 o 
  -9   8   7        1.73       -4.02      4.02 o 
  -8   8   7       10.92       13.39      3.03 o 
  -7   8   7        3.64        3.03      5.15 o 
  -6   8   7      231.78      208.52      8.80 o 
  -5   8   7       92.67      116.12      6.74 o 
  -4   8   7      148.03      171.83      8.01 o 
  -3   8   7       59.74       60.36      5.19 o 
  -2   8   7       94.52       91.23      6.24 o 
  -1   8   7        0.78       -2.18      4.52 o 
   0   8   7        5.62       12.58      2.30 o 
   1   8   7        0.63        0.75      5.23 o 
   2   8   7        0.17        1.52      5.39 o 
   3   8   7        1.16        8.34      3.16 o 
   4   8   7        0.20       -0.77      4.54 o 
   5   8   7        6.69        1.46      3.20 o 
   6   8   7       23.65       19.75      3.74 o 
   7   8   7        1.06        1.08      3.02 o 
   8   8   7        1.58        2.72      3.70 o 
 -10   9   7        0.73       -2.64      3.05 o 
  -9   9   7        8.05       11.23      3.49 o 
  -8   9   7       40.30       31.60      4.02 o 
  -7   9   7       20.46       22.11      3.72 o 
  -6   9   7        4.05        4.90      3.06 o 
  -5   9   7       41.33       35.53      4.57 o 
  -4   9   7       96.28      104.93      6.56 o 
  -3   9   7        6.40       -5.72      5.72 o 
  -2   9   7      289.59      261.91     10.06 o 
  -1   9   7      111.29       94.00      6.36 o 
   0   9   7      261.58      255.47     41.28 o 
   1   9   7        4.31        4.90      3.57 o 
   2   9   7        1.54        4.64      5.36 o 
   3   9   7        0.47       -3.08      5.11 o 
   4   9   7        0.20       -5.41      5.41 o 
   5   9   7        1.79        3.49      5.88 o 
   6   9   7       24.26       25.06      4.21 o 
   7   9   7       37.51       38.63      4.46 o 
 -10  10   7        0.16       -2.23      3.39 o 
  -9  10   7        3.65        0.51      4.02 o 
  -8  10   7       14.34       12.19      3.56 o 
  -7  10   7       21.29       17.40      3.39 o 
  -6  10   7        0.55        1.49      4.23 o 
  -5  10   7        4.06        0.31      3.21 o 
  -4  10   7        1.50        0.93      3.08 o 
  -3  10   7      386.54      356.62     11.90 o 
  -2  10   7      119.08      118.99      7.18 o 
  -1  10   7      449.97      459.06     14.96 o 
   0  10   7      125.71      101.81      4.79 o 
   1  10   7       38.93       50.10      5.28 o 
   2  10   7        0.29        3.08      6.16 o 
   3  10   7        0.43       -3.79      5.60 o 
   4  10   7        0.10       -1.44      3.80 o 
   5  10   7        1.61        6.54      2.33 o 
   6  10   7        0.02        0.56      3.87 o 
   7  10   7        0.90        0.84      4.51 o 
  -9  11   7        0.00        1.77      3.54 o 
  -8  11   7        6.74        9.00      2.70 o 
  -7  11   7        7.93        7.82      3.00 o 
  -6  11   7       24.10       24.19      3.97 o 
  -5  11   7       18.21       21.80      4.15 o 
  -4  11   7        1.60        3.05      5.18 o 
  -3  11   7        2.24        3.08      3.08 o 
  -2  11   7       60.64       61.47      5.60 o 
  -1  11   7       48.61       36.15      5.11 o 
   0  11   7      114.87      119.02      9.76 o 
   1  11   7      158.65      178.53      8.75 o 
   2  11   7        6.36       11.75      3.34 o 
   3  11   7        1.82        2.03      3.49 o 
   4  11   7        5.36       -2.02      5.08 o 
   5  11   7        1.81        3.56      4.82 o 
   6  11   7        2.08        7.72      2.61 o 
   7  11   7        7.25        0.34      6.57 o 
  -9  12   7        0.01       -3.08      3.08 o 
  -8  12   7       17.30       15.81      3.47 o 
  -7  12   7        0.97        5.87      2.43 o 
  -6  12   7        3.09       -5.67      5.67 o 
  -5  12   7       15.33       13.57      3.87 o 
  -4  12   7        8.25       13.83      3.05 o 
  -3  12   7       68.33       60.09      5.36 o 
  -2  12   7       64.80       60.31      5.44 o 
  -1  12   7        0.41        4.56      5.26 o 
   0  12   7       80.09       91.80      7.85 o 
   1  12   7       53.97       58.16      5.10 o 
   2  12   7        0.78       -2.87      6.18 o 
   3  12   7       33.88       37.61      4.47 o 
   4  12   7       20.62       24.48      4.13 o 
   5  12   7       63.13       65.85      5.46 o 
   6  12   7        0.93       -5.59      5.59 o 
  -8  13   7        0.01        1.59      3.18 o 
  -7  13   7        4.90        8.36      2.87 o 
  -6  13   7        5.70        8.24      2.95 o 
  -5  13   7       50.95       52.36      4.56 o 
  -4  13   7        0.47        3.44      4.70 o 
  -3  13   7        1.01       -5.51      5.51 o 
  -2  13   7       13.70       12.41      3.10 o 
  -1  13   7      208.60      193.41      8.47 o 
   0  13   7        7.16       -0.05      4.34 o 
   1  13   7       17.31       13.36      3.61 o 
   2  13   7      187.48      202.87      8.72 o 
   3  13   7      121.34      128.91      7.55 o 
   4  13   7        1.01       -0.54      4.69 o 
   5  13   7       68.26       65.32      5.33 o 
  -7  14   7        0.16       -2.47      3.34 o 
  -6  14   7        1.59        1.51      3.59 o 
  -5  14   7        0.78        2.85      2.57 o 
  -4  14   7       21.88       22.52      4.29 o 
  -3  14   7       25.00       23.02      3.95 o 
  -2  14   7        3.91        3.97      5.38 o 
  -1  14   7       15.93       14.08      3.67 o 
   0  14   7      155.89      159.64      9.93 o 
   1  14   7        5.75        7.54      3.77 o 
   2  14   7        4.60        2.34      5.31 o 
   3  14   7       16.18       13.65      3.83 o 
   4  14   7        9.05        9.50      3.06 o 
  -6  15   7        0.83        3.79      2.46 o 
  -5  15   7        1.27        4.49      2.79 o 
  -4  15   7        0.13        2.64      3.61 o 
  -3  15   7        3.05        6.46      2.46 o 
  -2  15   7       28.93       36.23      4.21 o 
  -1  15   7        1.45        0.59      4.31 o 
   0  15   7        6.24        7.10      5.26 o 
   1  15   7       15.34       11.06      3.43 o 
   2  15   7        6.72        2.46      5.23 o 
   3  15   7        1.37       -1.92      3.26 o 
  -5  16   7        3.17        7.75      2.43 o 
  -4  16   7        2.63        1.26      3.92 o 
  -3  16   7        2.40       -3.49      3.49 o 
  -2  16   7        3.88        6.93      2.47 o 
  -1  16   7       38.33       30.51      4.23 o 
   0  16   7        3.90        4.61      2.32 o 
   1  16   7       34.10       39.66      4.24 o 
   2  16   7        6.56       18.11      3.46 o 
  -2  17   7       14.77       11.09      2.49 o 
  -1  17   7       19.19       15.70      2.56 o 
   0  17   7        2.35        0.34      2.04 o 
 -11   0   8       27.54       50.97      4.20 o 
 -10   0   8       18.76       20.01      3.52 o 
  -9   0   8        5.21        3.43      2.88 o 
  -8   0   8        5.20        7.95      2.84 o 
  -7   0   8       70.11       97.88      6.41 o 
  -6   0   8     1036.41     1071.41     31.35 o 
  -5   0   8      108.09       71.27      5.80 o 
  -4   0   8       86.90       79.14      5.56 o 
  -3   0   8       10.88       14.13      3.24 o 
  -2   0   8      106.86      104.93      6.44 o 
  -1   0   8       14.01       12.55      3.87 o 
   0   0   8      329.33      356.80     28.08 o 
   1   0   8        1.14       -0.70      4.82 o 
   2   0   8        0.42        1.46      5.18 o 
   3   0   8       21.74       34.64      4.29 o 
   4   0   8        0.51        4.64      5.69 o 
   5   0   8        0.08        4.57      5.28 o 
   6   0   8        1.77       -2.11      4.75 o 
   7   0   8      142.98      155.54      7.95 o 
   8   0   8      190.11      185.44      7.85 o 
 -11   1   8        0.23        0.93      3.11 o 
 -10   1   8        0.07       -4.51      4.51 o 
  -9   1   8        5.55        8.83      2.98 o 
  -8   1   8        1.74        0.77      5.34 o 
  -7   1   8       29.61       32.84      4.41 o 
  -6   1   8      251.46      235.38      9.54 o 
  -5   1   8      832.04      738.78     20.89 o 
  -4   1   8       10.15        9.29      2.97 o 
  -3   1   8      124.61       97.61      6.00 o 
  -2   1   8        0.68        0.67      4.08 o 
  -1   1   8       71.97       68.39      4.77 o 
   0   1   8       71.84       64.78      9.00 o 
   1   1   8       91.98      104.11      6.24 o 
   2   1   8       65.51       79.25      5.77 o 
   3   1   8       43.34       46.56      4.88 o 
   4   1   8       21.59       25.40      4.15 o 
   5   1   8       14.20       10.34      3.31 o 
   6   1   8        0.66       -4.83      4.83 o 
   7   1   8        1.14        4.21      4.47 o 
   8   1   8       30.60       28.63      4.06 o 
 -11   2   8        0.42        6.41      1.66 o 
 -10   2   8        1.86       -3.02      3.97 o 
  -9   2   8        0.76       -0.70      3.80 o 
  -8   2   8        7.19        3.80      5.54 o 
  -7   2   8       85.15      102.90      6.49 o 
  -6   2   8      100.15       80.50      5.88 o 
  -5   2   8       43.75       52.46      5.21 o 
  -4   2   8      189.61      192.23      8.00 o 
  -3   2   8      197.10      188.41      8.10 o 
  -2   2   8       27.57       35.76      3.77 o 
  -1   2   8      221.10      232.35      8.77 o 
   0   2   8       87.91       88.02     15.85 o 
   1   2   8       54.58       55.78      5.10 o 
   2   2   8       13.49       20.09      3.72 o 
   3   2   8        2.26        0.31      3.36 o 
   4   2   8        9.23        5.42      6.88 o 
   5   2   8        2.14        2.72      3.20 o 
   6   2   8        2.01        1.39      3.95 o 
   7   2   8        1.01        1.79      4.93 o 
   8   2   8       23.49       26.40      3.57 o 
 -11   3   8        0.14        0.44      3.26 o 
 -10   3   8       42.40       53.87      5.19 o 
  -9   3   8        6.19        7.51      3.02 o 
  -8   3   8        0.67       -5.44      5.44 o 
  -7   3   8      107.70      102.87      6.36 o 
  -6   3   8      583.86      621.89     19.62 o 
  -5   3   8      359.33      377.59     11.85 o 
  -4   3   8        7.21       12.67      3.33 o 
  -3   3   8       58.43       41.43      4.56 o 
  -2   3   8       22.61       18.47      3.65 o 
  -1   3   8       32.41       31.45      4.13 o 
   0   3   8       14.97       12.88      2.66 o 
   1   3   8        1.69        7.21      3.10 o 
   2   3   8       55.55       62.98      5.42 o 
   3   3   8       71.37       75.53      6.34 o 
   4   3   8        1.40        9.29      3.03 o 
   5   3   8       12.62        3.61      3.97 o 
   6   3   8        6.74        6.33      2.85 o 
   7   3   8      157.32      139.90      7.51 o 
   8   3   8       26.62       30.66      3.85 o 
 -11   4   8        8.99       20.50      3.11 o 
 -10   4   8        1.44       -2.26      4.67 o 
  -9   4   8        0.00       -0.67      4.93 o 
  -8   4   8       32.44       48.92      4.88 o 
  -7   4   8       30.19       31.84      4.10 o 
  -6   4   8       30.14       45.64      4.34 o 
  -5   4   8       19.33       18.99      4.15 o 
  -4   4   8       29.13       22.55      3.85 o 
  -3   4   8      127.97       85.99      5.75 o 
  -2   4   8      189.89      132.71      7.05 o 
  -1   4   8        0.14        0.00      3.46 o 
   0   4   8       13.19       13.26      5.44 o 
   1   4   8       34.77       35.51      4.21 o 
   2   4   8      135.49      148.36      7.57 o 
   3   4   8      119.27      113.93      6.96 o 
   4   4   8       65.04       99.41      6.52 o 
   5   4   8       75.85       70.04      5.31 o 
   6   4   8        0.00       -2.02      5.33 o 
   7   4   8       61.22       62.83      5.11 o 
   8   4   8        1.39        4.60      2.72 o 
 -11   5   8       17.32       30.84      3.38 o 
 -10   5   8        0.10       -0.54      3.69 o 
  -9   5   8        0.88       -5.21      5.21 o 
  -8   5   8        1.73        1.46      4.85 o 
  -7   5   8       35.82       58.65      5.23 o 
  -6   5   8        3.94       -3.10      5.47 o 
  -5   5   8      221.18      201.18      8.62 o 
  -4   5   8       65.07       54.01      5.31 o 
  -3   5   8       10.50       11.70      3.10 o 
  -2   5   8       12.95        4.05      3.43 o 
  -1   5   8       19.63       20.52      4.06 o 
   0   5   8       19.23       19.13      2.52 o 
   1   5   8        0.97       -4.49      5.78 o 
   2   5   8      110.03      123.24      7.15 o 
   3   5   8       54.57       70.63      5.57 o 
   4   5   8        1.19        0.77      5.03 o 
   5   5   8       79.29       73.01      5.92 o 
   6   5   8        0.10       -4.34      4.34 o 
   7   5   8       24.83       30.55      4.44 o 
   8   5   8        0.12        3.11      1.95 o 
 -10   6   8        2.48        1.51      3.57 o 
  -9   6   8        9.24       12.52      3.49 o 
  -8   6   8        8.08        8.24      3.10 o 
  -7   6   8       25.41       23.34      4.06 o 
  -6   6   8       45.83       58.21      5.24 o 
  -5   6   8        8.94       -0.77      4.93 o 
  -4   6   8        5.03        0.00      5.88 o 
  -3   6   8       25.05       18.85      3.64 o 
  -2   6   8       21.24       21.93      3.87 o 
  -1   6   8        0.49        1.47      2.80 o 
   0   6   8       29.62       28.36      5.40 o 
   1   6   8      118.09      129.33      7.29 o 
   2   6   8        0.65       -3.08      5.11 o 
   3   6   8        3.46        2.33      5.52 o 
   4   6   8        0.50        2.26      5.39 o 
   5   6   8        1.38        0.00      5.19 o 
   6   6   8       13.42       20.68      4.02 o 
   7   6   8        0.55        2.44      4.29 o 
 -10   7   8        5.83        6.83      2.74 o 
  -9   7   8       27.09       31.71      4.26 o 
  -8   7   8        3.31        5.18      3.00 o 
  -7   7   8       35.41       27.55      4.21 o 
  -6   7   8        2.95        5.38      5.70 o 
  -5   7   8        3.32        3.10      4.90 o 
  -4   7   8        1.63        2.77      3.33 o 
  -3   7   8        1.46        7.01      3.33 o 
  -2   7   8        2.69        3.03      4.79 o 
  -1   7   8       11.95       10.31      3.21 o 
   0   7   8      215.31      198.03     41.26 o 
   1   7   8        0.39        4.93      2.90 o 
   2   7   8       10.12        9.00      3.70 o 
   3   7   8        7.87        4.60      3.41 o 
   4   7   8        0.01        0.00      5.11 o 
   5   7   8       20.32       20.57      3.97 o 
   6   7   8       10.52        8.69      4.13 o 
   7   7   8        9.16        8.21      3.23 o 
 -10   8   8        2.39        2.21      1.95 o 
  -9   8   8        0.01        1.62      3.85 o 
  -8   8   8       16.70       42.51      4.08 o 
  -7   8   8        4.31        5.72      2.92 o 
  -6   8   8        1.43       -3.77      5.59 o 
  -5   8   8        1.03        2.77      3.24 o 
  -4   8   8        2.25        9.29      2.52 o 
  -3   8   8       84.44       67.03      5.95 o 
  -2   8   8        1.42        6.77      3.08 o 
  -1   8   8       40.30       28.33      4.62 o 
   0   8   8        0.45       -3.59      3.59 o 
   1   8   8      132.22      162.13      8.16 o 
   2   8   8       17.56       30.51      4.44 o 
   3   8   8        2.44       -6.16      6.16 o 
   4   8   8        0.01       -2.13      5.08 o 
   5   8   8        0.04       -0.64      4.90 o 
   6   8   8        8.65        9.28      3.24 o 
   7   8   8       42.83       45.56      4.08 o 
  -9   9   8        9.89       12.06      2.80 o 
  -8   9   8        0.00        0.00      4.13 o 
  -7   9   8        0.02        1.36      4.79 o 
  -6   9   8       29.69       25.93      3.97 o 
  -5   9   8       93.99      100.49      6.42 o 
  -4   9   8      165.62      175.12      8.37 o 
  -3   9   8      275.09      252.78     10.14 o 
  -2   9   8       16.08       13.93      3.83 o 
  -1   9   8      182.71      154.85      8.11 o 
   0   9   8       21.05       25.84      3.10 o 
   1   9   8       27.05       31.09      4.52 o 
   2   9   8        0.40        0.00      4.90 o 
   3   9   8       20.97       23.81      4.13 o 
   4   9   8        6.99        2.02      4.20 o 
   5   9   8        1.36        0.59      3.57 o 
   6   9   8        0.20        3.31      2.74 o 
  -9  10   8        6.54        6.42      2.65 o 
  -8  10   8       17.96       14.45      3.21 o 
  -7  10   8       13.33        5.64      3.16 o 
  -6  10   8        3.59       -0.69      4.42 o 
  -5  10   8        0.01        2.20      3.79 o 
  -4  10   8       75.80       69.75      5.87 o 
  -3  10   8       14.32       12.19      3.47 o 
  -2  10   8       17.64        4.60      7.03 o 
  -1  10   8      332.29      289.61     10.62 o 
   0  10   8        0.05        1.58      4.44 o 
   1  10   8       14.48       23.14      3.82 o 
   2  10   8       21.78       26.22      4.16 o 
   3  10   8        6.95        4.11      6.06 o 
   4  10   8       11.09       17.70      3.54 o 
   5  10   8        9.06        4.23      5.83 o 
   6  10   8        1.71        1.21      2.75 o 
  -8  11   8        0.05        4.41      2.36 o 
  -7  11   8        0.15       -1.13      4.06 o 
  -6  11   8       29.14       16.88      4.11 o 
  -5  11   8        5.12        6.33      2.67 o 
  -4  11   8       17.43       20.39      3.51 o 
  -3  11   8        0.30       -2.93      5.19 o 
  -2  11   8        5.79       13.08      2.95 o 
  -1  11   8       10.86       13.37      3.46 o 
   0  11   8      203.42      223.31     22.67 o 
   1  11   8      335.50      397.82     13.49 o 
   2  11   8        2.37       -3.43      5.34 o 
   3  11   8        2.79        7.28      3.36 o 
   4  11   8        2.07       -3.34      4.52 o 
   5  11   8        4.38        8.65      2.92 o 
  -8  12   8        6.61        8.18      2.64 o 
  -7  12   8        0.72        0.74      2.34 o 
  -6  12   8        0.24       -1.70      3.26 o 
  -5  12   8        0.83       -3.13      4.39 o 
  -4  12   8       15.25        9.60      3.39 o 
  -3  12   8        1.82        4.15      4.47 o 
  -2  12   8       13.94        5.60      6.72 o 
  -1  12   8       24.32       20.73      3.72 o 
   0  12   8       55.61       49.80      6.67 o 
   1  12   8       11.17       18.37      3.67 o 
   2  12   8      136.80      177.19      8.46 o 
   3  12   8       86.27      102.13      6.51 o 
   4  12   8       53.46       73.78      5.29 o 
   5  12   8       33.86       35.30      4.18 o 
  -7  13   8       11.94       33.61      3.57 o 
  -6  13   8        1.83        0.00      4.29 o 
  -5  13   8        6.24       11.86      2.80 o 
  -4  13   8        3.28       -0.59      3.21 o 
  -3  13   8        1.42        1.25      3.20 o 
  -2  13   8        0.49        1.92      4.00 o 
  -1  13   8        1.51        5.11      2.56 o 
   0  13   8       21.97       19.42      5.19 o 
   1  13   8        0.40        0.59      5.10 o 
   2  13   8       22.45       22.78      4.08 o 
   3  13   8       57.33       52.93      5.15 o 
   4  13   8       14.66       16.99      3.20 o 
  -6  14   8       16.57       16.36      3.13 o 
  -5  14   8        3.86        2.77      4.06 o 
  -4  14   8        0.00       -3.87      3.87 o 
  -3  14   8        4.41        2.44      2.36 o 
  -2  14   8        1.13        0.56      2.85 o 
  -1  14   8       35.43       31.56      4.39 o 
   0  14   8       21.75       16.34      2.53 o 
   1  14   8        5.32        1.52      5.23 o 
   2  14   8        4.88       -0.92      4.97 o 
   3  14   8       15.37       19.58      3.13 o 
  -5  15   8       17.94       28.17      3.24 o 
  -4  15   8        4.27       -0.41      3.46 o 
  -3  15   8        0.01        0.44      3.47 o 
  -2  15   8        0.43        2.31      3.36 o 
  -1  15   8       18.94       17.31      3.33 o 
   0  15   8        0.73        2.04      2.08 o 
   1  15   8        0.00       -3.26      3.41 o 
   2  15   8        0.17       -3.47      3.47 o 
  -2  16   8        3.47        7.65      2.20 o 
  -1  16   8       27.49       34.22      3.31 o 
 -11   1   9        3.14       11.42      2.65 o 
 -10   1   9        0.00        0.51      3.77 o 
  -9   1   9       11.78       14.49      3.15 o 
  -8   1   9        1.12       -5.28      5.28 o 
  -7   1   9        1.06        1.51      3.87 o 
  -6   1   9        0.99       -4.95      4.95 o 
  -5   1   9      208.76      174.63      8.41 o 
  -4   1   9       36.27       43.36      4.90 o 
  -3   1   9        0.58       -5.39      5.39 o 
  -2   1   9        0.62       -6.18      6.18 o 
  -1   1   9        7.36        5.11      3.28 o 
   0   1   9      169.84      184.58     24.76 o 
   1   1   9        1.27       -3.34      3.34 o 
   2   1   9       37.65       40.00      4.54 o 
   3   1   9        6.37        7.08      3.44 o 
   4   1   9        4.61        6.52      3.13 o 
   5   1   9        2.76        3.39      4.34 o 
   6   1   9       18.82       21.98      4.05 o 
   7   1   9        0.98        5.72      2.38 o 
 -10   2   9       24.77       28.68      3.93 o 
  -9   2   9        8.34        7.77      3.24 o 
  -8   2   9       13.44       18.63      3.18 o 
  -7   2   9       34.34       36.79      4.70 o 
  -6   2   9        0.00       -2.33      5.18 o 
  -5   2   9       33.37       32.50      4.20 o 
  -4   2   9      481.31      377.87     12.36 o 
  -3   2   9      152.90      121.53      7.15 o 
  -2   2   9      112.19       90.69      6.51 o 
  -1   2   9        2.25        7.54      2.79 o 
   0   2   9       11.29       13.46      2.59 o 
   1   2   9       95.73      116.80      6.82 o 
   2   2   9       84.30      108.55      6.51 o 
   3   2   9       12.75        9.21      3.83 o 
   4   2   9        8.90       20.32      3.43 o 
   5   2   9        8.32       10.73      3.46 o 
   6   2   9        6.02        7.39      3.51 o 
   7   2   9       14.89       14.39      3.43 o 
 -10   3   9        0.80       -3.08      3.08 o 
  -9   3   9        0.68       -3.03      3.98 o 
  -8   3   9        3.90        3.47      5.06 o 
  -7   3   9       44.16       44.85      4.29 o 
  -6   3   9      244.75      238.97      9.62 o 
  -5   3   9      134.17      131.43      7.51 o 
  -4   3   9       40.64       53.28      5.65 o 
  -3   3   9       24.46       25.63      4.16 o 
  -2   3   9       30.93       32.19      4.39 o 
  -1   3   9       35.48       37.40      4.70 o 
   0   3   9        1.20        1.84      2.15 o 
   1   3   9        1.34        0.93      3.34 o 
   2   3   9      143.51      186.00      8.65 o 
   3   3   9      103.79      109.90      6.65 o 
   4   3   9        1.19        6.41      3.08 o 
   5   3   9        1.76        6.06      2.65 o 
   6   3   9        0.00        2.77      3.28 o 
   7   3   9        6.79        4.93      2.36 o 
 -10   4   9       18.23       34.04      3.46 o 
  -9   4   9       23.08       38.05      4.18 o 
  -8   4   9       47.00       51.85      4.72 o 
  -7   4   9      107.32      114.98      6.75 o 
  -6   4   9       44.43       34.00      4.36 o 
  -5   4   9        0.65       -4.65      5.70 o 
  -4   4   9      128.02      101.46      6.36 o 
  -3   4   9       15.79        8.91      3.00 o 
  -2   4   9       54.10       43.18      4.85 o 
  -1   4   9       12.48       10.13      3.49 o 
   0   4   9        7.50        5.53      4.47 o 
   1   4   9       10.01       11.78      3.75 o 
   2   4   9        6.63       -3.87      6.33 o 
   3   4   9       26.32       32.04      4.31 o 
   4   4   9        8.99       19.42      3.24 o 
   5   4   9       19.01       25.60      3.80 o 
   6   4   9        6.28        5.83      3.02 o 
   7   4   9       13.99       14.83      2.95 o 
 -10   5   9        3.49        3.39      3.93 o 
  -9   5   9        0.34        0.84      2.69 o 
  -8   5   9        4.91       -0.66      5.05 o 
  -7   5   9       20.18       19.34      3.56 o 
  -6   5   9      168.16      147.82      7.57 o 
  -5   5   9      225.10      187.82      8.72 o 
  -4   5   9      184.37      156.60      7.65 o 
  -3   5   9      176.41      174.79      8.33 o 
  -2   5   9        0.18       -1.54      4.88 o 
  -1   5   9       20.79       23.80      3.85 o 
   0   5   9        3.53       -1.78      4.26 o 
   1   5   9        1.25        4.34      3.34 o 
   2   5   9       68.48       72.76      5.98 o 
   3   5   9       42.38       36.30      4.87 o 
   4   5   9       24.50       19.75      4.03 o 
   5   5   9        0.02        1.23      3.79 o 
   6   5   9       21.27       22.48      3.74 o 
   7   5   9        0.32        2.80      3.15 o 
 -10   6   9        1.24       -0.38      2.80 o 
  -9   6   9        0.06       -3.13      3.83 o 
  -8   6   9        0.95       -2.51      3.85 o 
  -7   6   9        4.66       13.14      2.90 o 
  -6   6   9      126.87       92.12      6.31 o 
  -5   6   9        0.37        4.59      3.13 o 
  -4   6   9        8.39        3.10      3.62 o 
  -3   6   9        0.03       -0.77      5.31 o 
  -2   6   9        3.03        8.06      2.67 o 
  -1   6   9        9.58        3.88      5.31 o 
   0   6   9       35.84       29.33     10.85 o 
   1   6   9       69.92      104.23      6.46 o 
   2   6   9        6.53       -0.75      5.82 o 
   3   6   9        1.85       -5.72      5.72 o 
   4   6   9        0.83        4.82      2.46 o 
   5   6   9        2.31        0.57      4.31 o 
   6   6   9        0.01       -4.21      4.21 o 
  -9   7   9        0.26        0.00      3.31 o 
  -8   7   9       11.05       21.45      3.47 o 
  -7   7   9       17.61       17.11      3.75 o 
  -6   7   9        1.27       -0.72      4.26 o 
  -5   7   9       66.29       46.85      4.74 o 
  -4   7   9       55.81       45.33      4.57 o 
  -3   7   9        1.74        4.02      3.23 o 
  -2   7   9        6.36        9.59      3.57 o 
  -1   7   9        1.23        5.41      6.03 o 
   0   7   9       42.36       46.44      8.63 o 
   1   7   9        0.31        5.18      2.97 o 
   2   7   9       33.65       39.35      4.56 o 
   3   7   9        0.90       -4.20      4.54 o 
   4   7   9       12.59       13.32      3.39 o 
   5   7   9       30.49       24.04      4.13 o 
   6   7   9        4.00        0.00      3.38 o 
  -9   8   9        1.20        5.93      2.18 o 
  -8   8   9        2.39        3.79      4.42 o 
  -7   8   9        2.61       11.93      3.56 o 
  -6   8   9        3.78        2.75      4.36 o 
  -5   8   9       21.82       31.43      3.72 o 
  -4   8   9       72.14       65.04      5.59 o 
  -3   8   9       30.52       38.00      4.77 o 
  -2   8   9       41.43       40.63      4.20 o 
  -1   8   9       15.57       20.44      3.90 o 
   0   8   9       42.30       34.80     10.29 o 
   1   8   9        1.38        5.19      5.49 o 
   2   8   9        0.75       -2.85      5.33 o 
   3   8   9        0.73        0.67      4.05 o 
   4   8   9        1.73       -4.13      4.98 o 
   5   8   9        0.38       -2.44      4.18 o 
   6   8   9        0.90       -0.36      3.15 o 
  -9   9   9        0.46       -2.88      3.49 o 
  -8   9   9        0.41        1.44      2.77 o 
  -7   9   9        7.12       12.42      3.26 o 
  -6   9   9       25.82       15.26      3.46 o 
  -5   9   9        1.71        9.98      2.46 o 
  -4   9   9        2.47        5.49      2.47 o 
  -3   9   9       15.83        2.95      5.62 o 
  -2   9   9       12.86       16.06      3.43 o 
  -1   9   9        0.73        4.75      2.47 o 
   0   9   9      102.45      104.93     24.59 o 
   1   9   9       90.30      107.47      6.69 o 
   2   9   9      115.28      132.46      6.87 o 
   3   9   9       10.33       17.91      3.52 o 
   4   9   9        0.02        0.00      3.23 o 
   5   9   9        0.03       -2.57      4.21 o 
  -8  10   9        0.20        0.84      2.93 o 
  -7  10   9        2.18        2.57      3.75 o 
  -6  10   9       29.78       37.02      4.54 o 
  -5  10   9       18.01       11.90      3.15 o 
  -4  10   9        2.62        4.36      2.64 o 
  -3  10   9        1.37       -3.51      4.92 o 
  -2  10   9       26.07       21.57      3.72 o 
  -1  10   9      228.93      187.51      8.23 o 
   0  10   9       12.70       14.28      6.04 o 
   1  10   9       88.43      109.98      6.62 o 
   2  10   9       17.80       23.71      4.24 o 
   3  10   9       24.23       20.16      4.39 o 
   4  10   9        0.24        2.36      3.82 o 
   5  10   9        0.00        1.44      3.38 o 
  -7  11   9        0.01       -1.77      3.13 o 
  -6  11   9       20.99       12.08      3.33 o 
  -5  11   9        6.47        4.98      3.11 o 
  -4  11   9       27.53       33.19      4.33 o 
  -3  11   9        3.23        2.61      2.61 o 
  -2  11   9        0.33        2.64      3.85 o 
  -1  11   9        3.01        4.47      2.80 o 
   0  11   9       15.13       21.87      8.66 o 
   1  11   9       75.10       85.69      6.34 o 
   2  11   9       20.05       29.99      4.18 o 
   3  11   9       46.03       65.22      4.97 o 
   4  11   9        6.50       10.32      2.90 o 
  -7  12   9        1.49        1.08      3.10 o 
  -6  12   9       16.66        9.82      3.06 o 
  -5  12   9        5.17       -1.54      4.06 o 
  -4  12   9        2.84        3.90      2.84 o 
  -3  12   9        7.80       10.82      2.97 o 
  -2  12   9        2.40        0.59      4.18 o 
  -1  12   9       32.83       21.93      4.26 o 
   0  12   9       28.30       29.27      3.01 o 
   1  12   9        3.39       -0.54      3.92 o 
   2  12   9       10.30       13.06      3.41 o 
   3  12   9        0.01       -0.82      3.70 o 
  -6  13   9        1.04       -1.77      3.02 o 
  -5  13   9        6.97       11.44      2.70 o 
  -4  13   9        5.22        6.62      2.98 o 
  -3  13   9       31.13       22.65      3.65 o 
  -2  13   9        0.39        0.51      4.03 o 
  -1  13   9        4.80        1.54      3.44 o 
   0  13   9       20.15       13.23      2.36 o 
   1  13   9       46.88       48.46      4.34 o 
   2  13   9       14.47       17.94      2.95 o 
  -4  14   9        0.00       -0.38      2.72 o 
  -3  14   9        0.08        0.00      3.31 o 
  -2  14   9        3.24       -1.69      3.33 o 
  -1  14   9        6.90        0.00      4.10 o 
   0  14   9        0.19       -0.74      2.17 o 
   1  14   9       10.80       15.37      2.85 o 
 -10   0  10       13.20       22.84      3.05 o 
  -9   0  10       20.16       34.84      4.02 o 
  -8   0  10       37.45       37.86      4.44 o 
  -7   0  10        3.84        4.13      4.46 o 
  -6   0  10        2.46        2.20      4.21 o 
  -5   0  10        2.37       -4.56      5.57 o 
  -4   0  10      226.31      210.32      9.23 o 
  -3   0  10      245.51      224.99      9.44 o 
  -2   0  10        2.09        4.65      3.26 o 
  -1   0  10        0.91        4.64      5.01 o 
   0   0  10        0.39        3.08      2.72 o 
   1   0  10       26.82       33.19      4.85 o 
   2   0  10       30.68       23.06      4.10 o 
   3   0  10        1.10        2.10      5.26 o 
   4   0  10        4.86        8.80      3.05 o 
   5   0  10        0.33       -2.11      4.56 o 
   6   0  10        0.63        2.39      2.59 o 
 -10   1  10        7.27       24.48      2.90 o 
  -9   1  10        2.26        3.82      2.95 o 
  -8   1  10        5.50        1.23      4.33 o 
  -7   1  10        0.03        0.69      3.82 o 
  -6   1  10        1.71        0.74      5.42 o 
  -5   1  10       46.75       39.40      4.69 o 
  -4   1  10      124.32       97.23      6.59 o 
  -3   1  10      142.45      138.26      7.54 o 
  -2   1  10        5.20       -4.64      6.00 o 
  -1   1  10       81.46       80.15      5.88 o 
   0   1  10        0.54        0.25      3.58 o 
   1   1  10       13.50        9.13      4.02 o 
   2   1  10        0.00        3.69      4.36 o 
   3   1  10       32.44       42.79      4.67 o 
   4   1  10        8.55       11.26      3.59 o 
   5   1  10        4.49       -1.57      4.74 o 
   6   1  10        0.72        0.79      3.54 o 
 -10   2  10        0.19       -0.72      3.51 o 
  -9   2  10        1.78        3.74      2.90 o 
  -8   2  10        1.43       -4.44      4.44 o 
  -7   2  10        0.08        0.67      4.46 o 
  -6   2  10       12.20       13.67      3.47 o 
  -5   2  10        7.49        1.51      6.49 o 
  -4   2  10      262.60      238.98      9.73 o 
  -3   2  10        9.42       12.96      3.56 o 
  -2   2  10      135.29      153.11      7.78 o 
  -1   2  10       96.87       86.50      6.37 o 
   0   2  10        5.47       12.08      4.00 o 
   1   2  10      115.82      174.68      8.08 o 
   2   2  10       21.80       28.12      4.06 o 
   3   2  10        0.55       -3.44      4.82 o 
   4   2  10        0.54       -3.08      5.49 o 
   5   2  10        0.04        1.03      3.65 o 
   6   2  10        4.35        4.42      2.82 o 
 -10   3  10        0.14        2.06      1.88 o 
  -9   3  10        1.02        5.77      2.13 o 
  -8   3  10       23.15       27.07      3.70 o 
  -7   3  10        0.97       -0.67      3.95 o 
  -6   3  10        5.25        0.72      4.36 o 
  -5   3  10      116.81       78.94      5.97 o 
  -4   3  10      246.07      188.82      8.73 o 
  -3   3  10      241.69      207.63      9.08 o 
  -2   3  10        4.08       -0.77      5.60 o 
  -1   3  10       24.02       15.08      4.00 o 
   0   3  10        2.86        6.77      2.80 o 
   1   3  10        1.25        4.21      2.97 o 
   2   3  10        4.13       -4.97      4.97 o 
   3   3  10        6.34       17.85      3.18 o 
   4   3  10        3.30        0.00      4.42 o 
   5   3  10        9.33       20.47      3.05 o 
   6   3  10        0.03        1.10      3.29 o 
  -9   4  10       18.33       34.25      3.97 o 
  -8   4  10        3.32        2.84      3.36 o 
  -7   4  10        3.79       -2.59      4.29 o 
  -6   4  10       20.75       36.58      4.24 o 
  -5   4  10       56.70       44.80      4.93 o 
  -4   4  10       75.29       73.99      5.95 o 
  -3   4  10       10.13        3.05      5.51 o 
  -2   4  10        2.14        6.44      2.85 o 
  -1   4  10       66.63       52.87      5.47 o 
   0   4  10       53.33       45.82      3.45 o 
   1   4  10        0.81        2.23      4.97 o 
   2   4  10        3.60        4.97      5.82 o 
   3   4  10        9.84        1.98      5.93 o 
   4   4  10       42.66       48.21      4.72 o 
   5   4  10       60.61       58.67      4.92 o 
  -9   5  10        4.70        6.57      2.65 o 
  -8   5  10        0.07        1.61      3.08 o 
  -7   5  10        0.02       -4.83      4.83 o 
  -6   5  10        5.57       -0.69      4.69 o 
  -5   5  10        2.92       -1.44      4.56 o 
  -4   5  10       17.19        8.33      2.79 o 
  -3   5  10       72.72       37.99      5.29 o 
  -2   5  10       27.76       21.80      3.56 o 
  -1   5  10        6.05        9.65      3.08 o 
   0   5  10       11.43        8.81      2.22 o 
   1   5  10        8.35        3.62      5.85 o 
   2   5  10        0.14       -5.11      5.11 o 
   3   5  10        0.86       10.14      2.95 o 
   4   5  10       11.45        7.46      3.28 o 
   5   5  10       10.74       13.75      3.05 o 
  -9   6  10       11.79        3.46      3.70 o 
  -8   6  10        0.52        2.00      2.92 o 
  -7   6  10        0.47        1.18      3.92 o 
  -6   6  10        0.05        3.28      3.52 o 
  -5   6  10       10.44        5.31      2.67 o 
  -4   6  10       57.93       55.93      5.16 o 
  -3   6  10       30.78       24.79      4.28 o 
  -2   6  10       17.89        2.67      3.61 o 
  -1   6  10        0.42        0.00      2.61 o 
   0   6  10        6.35       12.12      4.95 o 
   1   6  10        1.00        3.10      3.00 o 
   2   6  10        0.74       -5.36      5.36 o 
   3   6  10       28.15       31.63      4.15 o 
   4   6  10        5.70        8.00      2.98 o 
   5   6  10        1.08        1.61      3.65 o 
  -8   7  10       10.31       18.45      3.03 o 
  -7   7  10        5.12        4.67      2.51 o 
  -6   7  10        2.67        5.88      2.95 o 
  -5   7  10       33.98       27.79      4.11 o 
  -4   7  10        0.56        0.70      3.88 o 
  -3   7  10        0.60       -5.54      5.54 o 
  -2   7  10        1.07       -2.16      4.83 o 
  -1   7  10        0.46       -1.43      4.85 o 
   0   7  10        2.79        6.40      2.34 o 
   1   7  10       18.98       20.76      3.43 o 
   2   7  10       40.06       44.64      4.56 o 
   3   7  10       14.04       26.71      3.83 o 
   4   7  10        4.43       -2.36      4.51 o 
   5   7  10        5.55        3.20      3.74 o 
  -8   8  10        3.03       -2.80      3.38 o 
  -7   8  10        0.18       -0.51      3.83 o 
  -6   8  10       16.60       29.89      3.75 o 
  -5   8  10        6.51        1.88      5.21 o 
  -4   8  10        0.27        2.65      2.49 o 
  -3   8  10        3.88       -3.41      4.47 o 
  -2   8  10        6.54       -5.47      5.47 o 
  -1   8  10       47.76       39.38      4.46 o 
   0   8  10        5.26        9.32      3.73 o 
   1   8  10        4.06        5.39      3.20 o 
   2   8  10       15.51       19.88      4.56 o 
   3   8  10       37.85       32.58      4.59 o 
   4   8  10        0.43       -3.34      3.92 o 
  -7   9  10        8.84       14.54      2.70 o 
  -6   9  10        3.82        6.49      2.56 o 
  -5   9  10        0.78       -4.16      4.16 o 
  -4   9  10       13.40       12.32      3.75 o 
  -3   9  10       26.84       21.70      4.65 o 
  -2   9  10       62.38       58.39      4.59 o 
  -1   9  10      102.63       60.83      6.03 o 
   0   9  10        3.08        3.28      2.48 o 
   1   9  10       85.55       97.95      6.23 o 
   2   9  10       11.14       15.63      3.79 o 
   3   9  10        0.54        0.90      3.57 o 
   4   9  10        1.82        7.98      2.36 o 
  -7  10  10        7.19        4.64      2.41 o 
  -6  10  10       10.22       10.00      2.75 o 
  -5  10  10        8.95        2.33      2.87 o 
  -4  10  10        0.03        2.79      2.43 o 
  -3  10  10        0.58        4.95      3.02 o 
  -2  10  10       19.38       16.85      3.65 o 
  -1  10  10        2.24        5.85      2.52 o 
   0  10  10        3.62       -1.25      3.16 o 
   1  10  10       79.18      100.05      6.01 o 
   2  10  10        1.71       -4.56      4.56 o 
   3  10  10        0.00        1.16      3.20 o 
  -6  11  10        0.18       -3.26      3.26 o 
  -5  11  10        0.40        6.87      2.05 o 
  -4  11  10       11.02        1.46      4.70 o 
  -3  11  10        7.12        3.61      2.92 o 
  -2  11  10        2.47        1.05      3.23 o 
  -1  11  10        2.39        1.56      3.69 o 
   0  11  10        6.35        9.82      2.72 o 
   1  11  10        2.00        0.00      3.67 o 
   2  11  10       90.53      124.38      6.21 o 
  -5  12  10        0.19       -3.21      3.56 o 
  -4  12  10        2.36        4.87      2.28 o 
  -3  12  10        0.00        0.87      3.08 o 
  -2  12  10        2.33        0.00      3.62 o 
  -1  12  10        1.85        6.13      2.61 o 
   0  12  10        7.14        8.39      3.71 o 
   1  12  10        7.71       10.65      2.84 o 
  -3  13  10        2.05        4.60      2.11 o 
  -2  13  10        0.76       -3.02      3.02 o 
  -1  13  10        0.00        0.34      2.69 o 
  -9   1  11        0.29        3.33      2.20 o 
  -8   1  11        0.15        0.48      3.06 o 
  -7   1  11       14.16       15.34      3.49 o 
  -6   1  11        2.63        0.00      3.74 o 
  -5   1  11        0.02        2.67      2.59 o 
  -4   1  11        0.76        2.79      5.03 o 
  -3   1  11       74.37       70.32      5.64 o 
  -2   1  11       32.31       40.64      4.90 o 
  -1   1  11        7.39       -0.70      6.23 o 
   0   1  11        7.14        9.87      2.77 o 
   1   1  11       19.90       21.91      3.93 o 
   2   1  11       55.31       73.53      5.65 o 
   3   1  11        1.69       -1.62      4.06 o 
   4   1  11       21.90       32.30      3.82 o 
  -8   2  11       13.05        6.62      2.85 o 
  -7   2  11        3.14       -2.20      4.10 o 
  -6   2  11        9.13        9.85      2.95 o 
  -5   2  11       28.99       24.60      3.92 o 
  -4   2  11        0.76        2.75      4.69 o 
  -3   2  11        8.44        5.64      5.82 o 
  -2   2  11      139.55      150.13      7.57 o 
  -1   2  11       99.28      113.88      6.78 o 
   0   2  11       56.20       62.94      9.60 o 
   1   2  11        3.45       -1.31      4.97 o 
   2   2  11        0.09        1.80      4.29 o 
   3   2  11       15.17       16.65      3.69 o 
   4   2  11       13.06       17.04      3.00 o 
  -8   3  11        0.01       -2.64      3.57 o 
  -7   3  11        6.95       11.16      3.05 o 
  -6   3  11       12.81        8.41      3.43 o 
  -5   3  11       19.58        8.55      3.67 o 
  -4   3  11       76.84       63.78      5.52 o 
  -3   3  11      112.42      115.03      6.67 o 
  -2   3  11        4.28        3.49      5.64 o 
  -1   3  11        0.08       -4.33      4.33 o 
   0   3  11       14.32       16.08      2.44 o 
   1   3  11        1.60       -1.28      5.78 o 
   2   3  11        3.64       -0.59      4.51 o 
   3   3  11        0.57       -1.54      4.06 o 
   4   3  11       18.33       28.11      3.44 o 
  -8   4  11       14.01       16.54      3.02 o 
  -7   4  11        6.02        2.03      3.67 o 
  -6   4  11       36.69       21.42      4.10 o 
  -5   4  11       57.34       40.89      4.69 o 
  -4   4  11       73.66       55.26      4.56 o 
  -3   4  11       13.37       12.49      3.44 o 
  -2   4  11       10.98       11.75      3.43 o 
  -1   4  11        0.15       -5.10      5.10 o 
   0   4  11       22.77       28.88      7.87 o 
   1   4  11        4.73        1.25      4.64 o 
   2   4  11        8.97       12.14      3.26 o 
   3   4  11        1.97       -0.98      4.57 o 
   4   4  11        0.28       -0.77      3.38 o 
  -8   5  11        6.61        6.46      2.49 o 
  -7   5  11        0.29       -1.90      2.52 o 
  -6   5  11        0.50        1.66      3.44 o 
  -5   5  11        7.47        6.64      2.84 o 
  -4   5  11       21.40       15.93      3.85 o 
  -3   5  11      154.59      139.51      7.39 o 
  -2   5  11       70.63       57.60      5.23 o 
  -1   5  11       62.89       70.73      5.47 o 
   0   5  11        0.09        1.62      2.02 o 
   1   5  11       18.08       19.85      3.72 o 
   2   5  11        4.96       12.05      3.31 o 
   3   5  11        6.59       11.88      3.10 o 
   4   5  11       16.01       19.44      2.92 o 
  -7   6  11        2.57        3.06      3.24 o 
  -6   6  11        0.57       -3.08      3.79 o 
  -5   6  11       16.93       10.82      3.06 o 
  -4   6  11       60.40       36.02      4.06 o 
  -3   6  11        5.11        4.38      5.56 o 
  -2   6  11        0.00       -0.62      4.85 o 
  -1   6  11        0.65       10.57      3.46 o 
   0   6  11        0.38       -4.14      4.79 o 
   1   6  11        0.98        3.34      4.10 o 
   2   6  11       18.94       23.93      3.46 o 
   3   6  11       16.85       26.48      3.16 o 
  -7   7  11        0.22        6.83      2.18 o 
  -6   7  11        9.67       16.67      3.29 o 
  -5   7  11       11.09       15.29      3.28 o 
  -4   7  11        2.47        0.57      4.42 o 
  -3   7  11        2.90       -4.62      4.62 o 
  -2   7  11       12.63        8.90      2.82 o 
  -1   7  11        0.60       -1.75      4.16 o 
   0   7  11        0.08        0.24      2.83 o 
   1   7  11        1.20        5.16      2.47 o 
   2   7  11       16.08       23.35      3.26 o 
   3   7  11        1.93        0.00      3.72 o 
  -6   8  11        4.35       -4.23      4.23 o 
  -5   8  11       10.72       20.47      3.28 o 
  -4   8  11        3.38        4.13      2.65 o 
  -3   8  11        7.52        9.44      3.08 o 
  -2   8  11        7.21        4.92      3.13 o 
  -1   8  11        5.56        2.67      4.70 o 
   0   8  11        2.32        5.57      2.29 o 
   1   8  11        2.36        0.46      3.62 o 
   2   8  11        7.60        7.37      2.69 o 
  -6   9  11        0.38        0.70      2.00 o 
  -5   9  11        0.57        2.49      3.05 o 
  -4   9  11        7.78        2.75      2.97 o 
  -3   9  11        0.28        0.48      2.39 o 
  -2   9  11        1.93       -3.65      3.65 o 
  -1   9  11        6.73        2.39      3.67 o 
   0   9  11        0.01       -2.59      2.66 o 
   1   9  11        4.89        4.03      4.15 o 
  -5  10  11        1.38       -0.34      2.90 o 
  -4  10  11       14.10       12.45      2.77 o 
  -3  10  11        5.06        1.25      2.44 o 
  -2  10  11        6.20        0.00      4.00 o 
  -1  10  11        0.93        0.00      3.18 o 
   0  10  11       20.76       22.05      6.77 o 
  -2  11  11       11.07       12.16      2.47 o 
  -7   0  12        9.67       12.88      2.92 o 
  -6   0  12       14.27       17.96      3.34 o 
  -5   0  12        0.40        1.03      3.64 o 
  -4   0  12        0.25        2.21      4.20 o 
  -3   0  12        5.06        7.70      2.65 o 
  -2   0  12       36.46       29.22      4.23 o 
  -1   0  12       91.83      100.02      6.64 o 
   0   0  12        6.86        9.55      2.23 o 
   1   0  12        0.57        3.38      2.67 o 
   2   0  12        1.25        7.69      2.05 o 
  -7   1  12        2.63        6.85      2.47 o 
  -6   1  12       13.41       15.08      3.31 o 
  -5   1  12        0.36        1.54      2.93 o 
  -4   1  12        6.32        6.85      2.93 o 
  -3   1  12        7.78        5.10      3.47 o 
  -2   1  12        9.44        7.41      3.51 o 
  -1   1  12        6.17        7.80      3.52 o 
   0   1  12        4.06       15.58      2.42 o 
   1   1  12       38.68       53.28      4.62 o 
   2   1  12        4.44       14.63      3.31 o 
  -7   2  12        6.39        9.98      2.97 o 
  -6   2  12        0.59        2.23      3.24 o 
  -5   2  12        0.83        1.51      3.98 o 
  -4   2  12        2.15        4.85      2.72 o 
  -3   2  12        2.22        1.67      4.42 o 
  -2   2  12      155.69      168.37      8.18 o 
  -1   2  12       21.90       24.63      4.29 o 
   0   2  12       44.49       62.15      9.58 o 
   1   2  12       17.63       22.53      3.51 o 
   2   2  12        0.64       -0.39      3.92 o 
  -7   3  12        6.40        5.08      2.38 o 
  -6   3  12        7.28       12.85      2.52 o 
  -5   3  12        0.13        1.46      3.03 o 
  -4   3  12       12.69        9.39      3.13 o 
  -3   3  12       33.81       30.30      4.24 o 
  -2   3  12       28.36       20.40      4.03 o 
  -1   3  12       86.81      103.52      6.26 o 
   0   3  12        1.81        4.26      2.17 o 
   1   3  12        7.73        9.95      2.67 o 
   2   3  12        0.91       -2.29      3.75 o 
  -6   4  12        0.85       -3.21      3.77 o 
  -5   4  12        6.63        1.38      3.65 o 
  -4   4  12        2.87        3.98      4.77 o 
  -3   4  12       50.30       39.87      4.62 o 
  -2   4  12       31.65       27.88      4.77 o 
  -1   4  12        8.55        3.56      4.34 o 
   0   4  12        0.71        2.51      1.78 o 
   1   4  12       24.92       29.66      3.93 o 
   2   4  12        6.31        7.65      2.65 o 
  -6   5  12        0.00       -2.95      3.08 o 
  -5   5  12        2.22        7.06      2.26 o 
  -4   5  12        1.47        3.03      2.44 o 
  -3   5  12        0.40       -2.44      3.98 o 
  -2   5  12       16.29        5.39      3.16 o 
  -1   5  12       11.51        1.90      4.31 o 
   0   5  12        2.77        3.38      2.22 o 
   1   5  12        0.48        1.57      3.15 o 
  -5   6  12        0.18        1.16      2.92 o 
  -4   6  12        1.47        2.56      3.31 o 
  -3   6  12        1.33        2.02      2.29 o 
  -2   6  12       44.49       48.59      4.59 o 
  -1   6  12       17.78       13.78      3.20 o 
   0   6  12       14.48       11.73      2.08 o 
   1   6  12        0.72       -1.05      3.29 o 
  -4   7  12        0.07       -1.52      3.13 o 
  -3   7  12       21.72       14.45      2.92 o 
  -2   7  12        3.86        2.23      2.57 o 
  -1   7  12        0.25        1.16      2.25 o 
   0   7  12        0.96        1.56      1.78 o 
  -3   8  12        9.20        3.10      3.52 o 
  -2   8  12        0.20       -0.70      3.03 o 
  -3   1  13        0.23        0.72      3.54 o 
  -2   1  13        0.73        0.72      3.54 o 
  -3   2  13       14.58       10.57      2.95 o 
  -2   2  13        0.27       -1.03      3.34 o 
                                                 
